# Supplementary material for: A kinase-independent function for AURORA-A in replisome assembly during DNA replication initiation
Source: Nucleic Acids Res. 2020 Jul 11;48(14):7844–55. doi: 10.1093/nar/gkaa570 (PMC7430631; doi:10.1093/nar/gkaa570)
Supplement: gkaa570_Supplemental_Files [file gkaa570_supplemental_files.zip]

Archive with 2 entries (2 files):
- Supplementary Data.pdf
- Supplementary Table S1.xlsx
