# Supplementary material for: A kinase-independent function for AURORA-A in replisome assembly during DNA replication initiation
Source: Nucleic Acids Res. 2020 Jul 11;48(14):7844–55. doi: 10.1093/nar/gkaa570 (PMC7430631; doi:10.1093/nar/gkaa570)
Supplement: gkaa570_Supplemental_Files [file gkaa570_supplemental_files.zip › Supplementary Table S1.xlsx]

## Sheet: Samples Report for Mass spec 2
#	Identified Proteins (1424/1451)	Accession Number	Official Gene Symbol	Molecular Weight	Control IgG	3h	5h	Confirmed in independent MS experiment
22	Cytoplasmic dynein 1 heavy chain 1 OS=Homo sapiens GN=DYNC1H1 PE=1 SV=5	DYHC1_HUMAN	DYNC1H1	532 kDa	20	54	25
19	DNA-dependent protein kinase catalytic subunit OS=Homo sapiens GN=PRKDC PE=1 SV=3	PRKDC_HUMAN	PRKDC	469 kDa	19	51	29	YES
41	HCTP4 OS=Homo sapiens GN=HCTP4 PE=1 SV=1	Q643R0_HUMAN (+1)	TPX2	86 kDa	4	31	10
161	Midasin OS=Homo sapiens GN=MDN1 PE=1 SV=2	MDN1_HUMAN	Mdn1	633 kDa	1	21	3
24	Aurora kinase A OS=Homo sapiens GN=AURKA PE=1 SV=2	AURKA_HUMAN	AURKA	46 kDa	0	19	17	YES
172	Citron Rho-interacting kinase OS=Homo sapiens GN=CIT PE=1 SV=2	CTRO_HUMAN	CIT	231 kDa	0	18	8
123	BEN domain-containing protein 3 OS=Homo sapiens GN=BEND3 PE=1 SV=1		BEND3	94 kDa	0	16	4	YES
87	Nucleolar RNA helicase 2 OS=Homo sapiens GN=DDX21 PE=1 SV=5	DDX21_HUMAN	DDX21	87 kDa	5	20	7	YES
93	Nexilin (F actin binding protein), isoform CRA_b OS=Homo sapiens GN=NEXN PE=4 SV=1	D3DQ79_HUMAN	NEXN	73 kDa	8	23	8	YES
159	Tankyrase 1 binding protein 1, 182kDa, isoform CRA_a OS=Homo sapiens GN=TNKS1BP1 PE=4 SV=1	A0A024R542_HUMAN (+1)	TNKS1BP1	182 kDa	0	14	9
196	DNA polymerase OS=Homo sapiens GN=POLD1 PE=3 SV=1	A0A024R4F4_HUMAN (+2)	POLD1	124 kDa	2	16	7	YES
29	Epiplakin OS=Homo sapiens GN=EPPK1 PE=1 SV=2	A0A075B730_HUMAN (+1)	EPPK1	553 kDa	26	40	21	YES
190	Serine hydroxymethyltransferase OS=Homo sapiens GN=SHMT2 PE=3 SV=1	A0A024RB99_HUMAN (+4)	SHMT2	53 kDa	1	14	7	YES
42	Anillin, actin binding protein (Scraps homolog, Drosophila), isoform CRA_e OS=Homo sapiens GN=ANLN PE=4 SV=1	A0A024RA49_HUMAN (+1)	ANLN	124 kDa	13	26	18	YES
136	cDNA, FLJ96812, highly similar to Homo sapiens threonyl-tRNA synthetase (TARS), mRNA OS=Homo sapiens PE=1 SV=1	B2RDX5_HUMAN (+2)		82 kDa	5	18	3
82	Inner centromere protein OS=Homo sapiens GN=INCENP PE=1 SV=3	INCE_HUMAN	INCENP	105 kDa	1	13	9
144	Lamina-associated polypeptide 2, isoform alpha OS=Homo sapiens GN=TMPO PE=1 SV=2	LAP2A_HUMAN	TMPO	75 kDa	3	15	8
208	Cold shock domain containing E1, RNA-binding, isoform CRA_a OS=Homo sapiens GN=CSDE1 PE=4 SV=1	A0A024R0E2_HUMAN (+3)	CSDE1	89 kDa	1	13	0	YES
77	Pre-mRNA-splicing factor ATP-dependent RNA helicase DHX15 OS=Homo sapiens GN=DHX15 PE=1 SV=2	DHX15_HUMAN	DHX15	91 kDa	8	20	5	YES
5	Heat shock protein 90kDa alpha (Cytosolic), class B member 1, isoform CRA_a OS=Homo sapiens GN=HSP90AB1 PE=3 SV=1	A0A024RD80_HUMAN (+1)	HSP90AB1	83 kDa	23	35	19	YES
101	Kinesin-like protein KIF23 OS=Homo sapiens GN=KIF23 PE=1 SV=3	KIF23_HUMAN	KIF23	110 kDa	7	18	8	YES
50	Tropomyosin alpha-4 chain OS=Homo sapiens GN=TPM4 PE=1 SV=3	TPM4_HUMAN (+1)	TPM4	29 kDa	13	24	9	YES
83	Elongation factor Tu, mitochondrial OS=Homo sapiens GN=TUFM PE=1 SV=2	EFTU_HUMAN	TUFM	50 kDa	7	17	14	YES
112	Pre-mRNA-processing factor 6 OS=Homo sapiens GN=PRPF6 PE=1 SV=1	PRP6_HUMAN	PRPF6	107 kDa	10	20	13	YES
70	cDNA FLJ76817, highly similar to Homo sapiens non-POU domain containing, octamer-binding (NONO), mRNA OS=Homo sapiens PE=2 SV=1	A8K525_HUMAN		54 kDa	6	16	7
167	Acetyl-CoA carboxylase 1 OS=Homo sapiens GN=ACACA PE=1 SV=2	ACACA_HUMAN (+1)	ACACA	266 kDa	6	16	3
116	Utrophin OS=Homo sapiens GN=UTRN PE=1 SV=2	UTRO_HUMAN	UTRN	394 kDa	0	9	14
245	Serine/threonine-protein phosphatase 6 regulatory subunit 3 OS=Homo sapiens GN=PPP6R3 PE=1 SV=1	E9PKF6_HUMAN (+2)	PPP6R3	94 kDa	1	10	7	YES
320	Nitrilase homolog 1 OS=Homo sapiens GN=NIT1 PE=1 SV=2	NIT1_HUMAN	NIT1	36 kDa	0	9	6	YES
213	N-acetyltransferase 10 OS=Homo sapiens GN=NAT10 PE=1 SV=2	NAT10_HUMAN	NAT10	116 kDa	3	12	6
268	Ribosomal protein L4 variant (Fragment) OS=Homo sapiens PE=2 SV=1	Q59GY2_HUMAN (+1)		49 kDa	1	10	4
343	Protein disulfide-isomerase OS=Homo sapiens GN=P4HB PE=3 SV=1	A0A024R8S5_HUMAN (+1)	P4HB	57 kDa	0	9	3
79	Structural maintenance of chromosomes protein OS=Homo sapiens GN=SMC2L1 PE=3 SV=1	A0A024R158_HUMAN (+4)	SMC2	136 kDa	14	23	16	YES
243	60S ribosomal protein L7a OS=Homo sapiens GN=RPL7A PE=1 SV=2	RL7A_HUMAN	RPL7A	30 kDa	2	11	4	YES
400	Activating signal cointegrator 1 complex subunit 3 OS=Homo sapiens GN=ASCC3 PE=1 SV=3	ASCC3_HUMAN	ASCC3	251 kDa	0	9	2
150	DNA helicase OS=Homo sapiens PE=2 SV=1	MCM7_HUMAN (+2)	MCM7	81 kDa	7	16	8	YES
453	AP complex subunit beta OS=Homo sapiens GN=AP2B1 PE=3 SV=1	H0UID3_HUMAN (+1)	AP2B1	105 kDa	0	9	1	YES
558	AFG3-like protein 2 OS=Homo sapiens GN=AFG3L2 PE=1 SV=2	AFG32_HUMAN (+2)	AFG3L2	89 kDa	0	9	0
344	Protein unc-45 homolog A OS=Homo sapiens GN=UNC45A PE=1 SV=1	UN45A_HUMAN	UNC45A	103 kDa	2	11	0
44	Heterogeneous nuclear ribonucleoprotein M OS=Homo sapiens GN=HNRNPM PE=1 SV=3	HNRPM_HUMAN	HNRNPM	78 kDa	17	26	14	YES
231	cDNA FLJ76281, highly similar to Homo sapiens DnaJ (Hsp40) homolog, subfamily C, member 7 (DNAJC7), mRNA OS=Homo sapiens PE=2 SV=1	A8K4T2_HUMAN (+2)		55 kDa	6	15	2
170	RuvB-like 2 OS=Homo sapiens GN=RUVBL2 PE=1 SV=3	RUVB2_HUMAN	RUVBL2	51 kDa	6	14	11	YES
152	Protein scribble homolog OS=Homo sapiens GN=SCRIB PE=1 SV=1	A0A0G2JNZ2_HUMAN (+1)	SCRIB	175 kDa	6	14	10	YES
278	Nucleoporin 153kDa, isoform CRA_a OS=Homo sapiens GN=NUP153 PE=4 SV=1	A0A024QZW7_HUMAN (+1)	NUP153	154 kDa	1	9	5
266	tRNA-splicing ligase RtcB homolog OS=Homo sapiens GN=RTCB PE=1 SV=1	RTCB_HUMAN	RTCB	55 kDa	0	8	3	YES
301	Ataxin-2-like protein OS=Homo sapiens GN=ATXN2L PE=1 SV=2	ATX2L_HUMAN (+1)	ATXN2L	113 kDa	0	8	3	YES
195	cDNA FLJ38393 fis, clone FEBRA2007212 OS=Homo sapiens PE=2 SV=1	B3KTJ9_HUMAN (+1)		103 kDa	6	14	8
466	cDNA, FLJ93750, Homo sapiens DEAD (Asp-Glu-Ala-Asp) box polypeptide 6 (DDX6), mRNA OS=Homo sapiens PE=2 SV=1	B2R858_HUMAN (+1)	DDX6	53 kDa	0	8	2
84	Methylenetetrahydrofolate dehydrogenase (NADP+ dependent) 1, methenyltetrahydrofolate cyclohydrolase, formyltetrahydrofolate synthetase, isoform CRA_a OS=Homo sapiens GN=MTHFD1 PE=3 SV=1	A0A024R652_HUMAN (+1)	MTHFD1	102 kDa	15	23	16	YES
307	cDNA FLJ30049 fis, clone ADRGL1000033, highly similar to 26S proteasome non-ATPase regulatory subunit 3 OS=Homo sapiens PE=2 SV=1	B3KNN7_HUMAN (+4)		57 kDa	4	12	5
327	Programmed cell death 6-interacting protein OS=Homo sapiens GN=PDCD6IP PE=1 SV=1	PDC6I_HUMAN (+1)	PDCD6IP	96 kDa	0	8	1
592	Signal transducer and activator of transcription (Fragment) OS=Homo sapiens PE=2 SV=1	Q59H39_HUMAN (+1)		90 kDa	0	8	0
670	cDNA FLJ16777 fis, clone BRHIP2029567, highly similar to Cell division cycle 5-like protein OS=Homo sapiens PE=2 SV=1	B3KY60_HUMAN (+1)		92 kDa	0	8	0
58	Peroxiredoxin-1 (Fragment) OS=Homo sapiens GN=PRDX1 PE=1 SV=1	A0A0A0MSI0_HUMAN (+1)	PRDX1	19 kDa	9	17	8	YES
267	NUMA1 variant protein (Fragment) OS=Homo sapiens GN=NUMA1 variant protein PE=2 SV=1	Q4LE64_HUMAN	NUMA1	239 kDa	3	11	2	YES
353	DNA replication licensing factor MCM6 OS=Homo sapiens GN=MCM6 PE=1 SV=1	MCM6_HUMAN (+1)	MCM6	93 kDa	1	9	0	YES
92	T-complex protein 1 subunit delta OS=Homo sapiens GN=CCT4 PE=1 SV=4	TCPD_HUMAN	CCT4	58 kDa	7	15	5
98	Peroxisome proliferator activated receptor interacting complex protein OS=Homo sapiens GN=PRIC295 PE=2 SV=1	E1NZA1_HUMAN		293 kDa	8	16	5
85	CEP192 protein OS=Homo sapiens GN=CEP192 PE=2 SV=1	B7ZMF0_HUMAN		235 kDa	0	7	21
259	Leucine rich repeat (In FLII) interacting protein 2, isoform CRA_b OS=Homo sapiens GN=LRRFIP2 PE=4 SV=1	A0A024R2K4_HUMAN (+1)	LRRFIP2	84 kDa	0	7	6	YES
34	Clathrin heavy chain OS=Homo sapiens GN=CLTC PE=1 SV=1	A0A087WVQ6_HUMAN (+1)	CLTC	192 kDa	21	28	24
361	Eukaryotic translation initiation factor 3 subunit B OS=Homo sapiens GN=EIF3S9 PE=3 SV=1	A0A024R821_HUMAN (+4)	EIF3B	92 kDa	0	7	3
488	39S ribosomal protein L11, mitochondrial OS=Homo sapiens GN=MRPL11 PE=1 SV=1	RM11_HUMAN	MRPL11	21 kDa	0	7	3	YES
215	Protein-methionine sulfoxide oxidase MICAL3 OS=Homo sapiens GN=MICAL3 PE=1 SV=2	MICA3_HUMAN	MICAL3	224 kDa	4	11	6
540	Rac GTPase activating protein 1, isoform CRA_a OS=Homo sapiens GN=RACGAP1 PE=4 SV=1	A0A024R136_HUMAN (+2)	RACGAP1	71 kDa	0	7	2	YES
634	Centrosomal protein of 97 kDa OS=Homo sapiens GN=CEP97 PE=1 SV=1	CEP97_HUMAN	CEP97	97 kDa	0	7	2
397	UDP-N-acetylglucosamine--peptide N-acetylglucosaminyltransferase 110 kDa subunit OS=Homo sapiens GN=OGT PE=1 SV=3	OGT1_HUMAN	OGT	117 kDa	1	8	2
586	Borealin OS=Homo sapiens GN=CDCA8 PE=1 SV=2	BOREA_HUMAN	CDCA8	31 kDa	0	7	1	YES
589	Integrin-linked protein kinase OS=Homo sapiens GN=ILK PE=1 SV=1	A0A0A0MTH3_HUMAN (+2)	ILK	55 kDa	0	7	1
613	Dihydrolipoyl dehydrogenase OS=Homo sapiens GN=DLD PE=4 SV=1	A0A024R713_HUMAN (+4)	DLD	54 kDa	0	7	1
633	H/ACA ribonucleoprotein complex subunit 4 OS=Homo sapiens GN=DKC1 PE=1 SV=3	DKC1_HUMAN	DKC1	58 kDa	0	7	1	YES
271	Glucose-6-phosphate 1-dehydrogenase OS=Homo sapiens PE=2 SV=1	A8K8D9_HUMAN (+1)		59 kDa	3	10	3
290	Eukaryotic translation initiation factor 2, subunit 3 gamma, 52kDa, isoform CRA_a OS=Homo sapiens GN=EIF2S3 PE=4 SV=1	A0A024RBY4_HUMAN (+1)		51 kDa	4	11	4
303	HEAT repeat-containing protein 1 OS=Homo sapiens GN=HEATR1 PE=1 SV=1	Q5T3Q7_HUMAN	HEATR1	233 kDa	1	8	1	YES
322	Hexokinase OS=Homo sapiens PE=2 SV=1	A8K2U2_HUMAN (+3)		102 kDa	1	8	1
751	Signal transducer and activator of transcription OS=Homo sapiens GN=STAT1 PE=1 SV=1	J3KPM9_HUMAN (+1)	STAT1	83 kDa	0	7	0
48	40S ribosomal protein S3 OS=Homo sapiens GN=RPS3 PE=1 SV=2	RS3_HUMAN	RPS3	27 kDa	12	19	11	YES
519	cDNA FLJ76789, highly similar to Homo sapiens methionine-tRNA synthetase (MARS), mRNA OS=Homo sapiens PE=2 SV=1	A8K492_HUMAN (+1)		101 kDa	2	9	1
177	Fragile X mental retardation syndrome-related protein 1 OS=Homo sapiens GN=FXR1 PE=1 SV=1	B4DXZ6_HUMAN (+1)	FXR1	68 kDa	5	12	3	YES
435	DEAD (Asp-Glu-Ala-Asp) box polypeptide 23, isoform CRA_b OS=Homo sapiens GN=DDX23 PE=3 SV=1	A0A024R0Z3_HUMAN (+3)	DDX23	96 kDa	2	9	0	YES
174	DNA helicase OS=Homo sapiens GN=MCM5 PE=1 SV=1	MCM5_HUMAN (+1)	MCM5	82 kDa	7	14	1	YES
28	Elongation factor 2 OS=Homo sapiens GN=EEF2 PE=1 SV=4	EF2_HUMAN	EEF2	95 kDa	19	26	10
244	RuvB-like 1 (Fragment) OS=Homo sapiens GN=RUVBL1 PE=2 SV=1	B5BUB1_HUMAN (+1)	RUVBL1	50 kDa	2	8	8	YES
134	DEAD (Asp-Glu-Ala-Asp) box polypeptide 48, isoform CRA_a OS=Homo sapiens GN=DDX48 PE=3 SV=1	A0A024R8W0_HUMAN (+1)	EIF4A3	47 kDa	7	13	12	YES
94	Structural maintenance of chromosomes protein 4 OS=Homo sapiens GN=SMC4 PE=1 SV=2	SMC4_HUMAN	SMC4	147 kDa	8	14	12	YES
154	Pachytene checkpoint protein 2 homolog OS=Homo sapiens GN=TRIP13 PE=1 SV=2	PCH2_HUMAN	TRIP13	49 kDa	6	12	10
262	Myoferlin OS=Homo sapiens GN=MYOF PE=1 SV=1	MYOF_HUMAN	MYOF	235 kDa	2	8	5
330	Splicing factor 3B subunit 2 OS=Homo sapiens GN=SF3B2 PE=1 SV=1	A0A087WZZ5_HUMAN (+1)		98 kDa	0	6	3
339	Phosphoribosylaminoimidazole carboxylase, phosphoribosylaminoimidazole succinocarboxamide synthetase, isoform CRA_c OS=Homo sapiens GN=PAICS PE=3 SV=1	A0A024RD93_HUMAN (+1)	PAICS	47 kDa	0	6	3
385	Splicing factor 3B subunit 1 OS=Homo sapiens GN=SF3B1 PE=1 SV=3	SF3B1_HUMAN	SF3B1	146 kDa	2	8	5
418	Eukaryotic translation initiation factor 3 subunit E OS=Homo sapiens GN=EIF3E PE=1 SV=1	EIF3E_HUMAN (+1)	EIF3E	52 kDa	1	7	4
527	Gem-associated protein 4 OS=Homo sapiens GN=GEMIN4 PE=1 SV=2	GEMI4_HUMAN (+2)	GEMIN4	120 kDa	0	6	3
566	UDP-glucose 6-dehydrogenase OS=Homo sapiens GN=UGDH PE=1 SV=1	UGDH_HUMAN	UGDH	55 kDa	0	6	3
125	ATP-dependent RNA helicase DDX39A OS=Homo sapiens GN=DDX39A PE=1 SV=2	DX39A_HUMAN	DDX39A	49 kDa	5	11	7
135	Ribosomal protein L7, isoform CRA_a OS=Homo sapiens GN=RPL7 PE=3 SV=1	A0A024R814_HUMAN (+1)	RPL7	30 kDa	7	13	9
162	Structural maintenance of chromosomes protein 1A OS=Homo sapiens GN=SMC1A PE=1 SV=2	SMC1A_HUMAN	SMC1A	143 kDa	5	11	7
200	FACT complex subunit SPT16 OS=Homo sapiens GN=SUPT16H PE=1 SV=1	SP16H_HUMAN	SUPT16H	120 kDa	4	10	6	YES
206	cDNA FLJ53342, highly similar to Granulins OS=Homo sapiens PE=2 SV=1	B4DJI2_HUMAN (+1)		57 kDa	2	8	4
246	DNA mismatch repair protein Msh2 OS=Homo sapiens GN=MSH2 PE=1 SV=1	MSH2_HUMAN	MSH2	105 kDa	1	7	3	YES
374	HCG2044799 OS=Homo sapiens GN=HNRNPUL2-BSCL2 PE=4 SV=1	H3BQZ7_HUMAN (+1)	HNRNPUL2-BSCL2	85 kDa	1	7	3
403	Probable 28S rRNA (cytosine(4447)-C(5))-methyltransferase OS=Homo sapiens GN=NOP2 PE=1 SV=2	NOP2_HUMAN	NOP2	89 kDa	1	7	3	YES
505	Nuclear fragile X mental retardation protein interacting protein 2 OS=Homo sapiens GN=NUFIP2 PE=1 SV=1	A1L3A7_HUMAN (+1)	NUFIP2	76 kDa	0	6	2	YES
571	NDC80 protein (Fragment) OS=Homo sapiens GN=NDC80 PE=2 SV=1	Q05DQ6_HUMAN	NDC80	60 kDa	0	6	2
757	Ubiquitin carboxyl-terminal hydrolase 15 OS=Homo sapiens GN=USP15 PE=1 SV=3	UBP15_HUMAN	USP15	112 kDa	0	6	2
404	Nuclear pore complex protein Nup98-Nup96 OS=Homo sapiens GN=NUP98 PE=1 SV=4	NUP98_HUMAN	NUP98	198 kDa	2	8	3
492	Transportin 1, isoform CRA_a OS=Homo sapiens GN=TNPO1 PE=4 SV=1	A0A024RAM0_HUMAN (+1)	TNPO1	102 kDa	0	6	1	YES
518	Uridine monophosphate synthetase (Orotate phosphoribosyl transferase and orotidine-5'-decarboxylase), isoform CRA_b OS=Homo sapiens GN=UMPS PE=2 SV=1	A8K5J1_HUMAN (+2)	UMPS	52 kDa	2	8	3
533	Ensconsin OS=Homo sapiens GN=MAP7 PE=1 SV=1	A0A087WZ40_HUMAN	MAP7	88 kDa	0	6	1	YES
593	Protein disulfide-isomerase OS=Homo sapiens PE=2 SV=1	B3KQT9_HUMAN (+2)		54 kDa	0	6	1
797	Caseinolytic peptidase B protein homolog OS=Homo sapiens GN=CLPB PE=1 SV=1	CLPB_HUMAN	CLPB	79 kDa	0	6	1	YES
121	EIF4G1 protein OS=Homo sapiens GN=EIF4G1 PE=2 SV=1	B2RU06_HUMAN (+8)	EIF4G1	176 kDa	5	11	5
222	cDNA, FLJ95650, highly similar to Homo sapiens karyopherin (importin) beta 1 (KPNB1), mRNA OS=Homo sapiens PE=2 SV=1	B2RBR9_HUMAN (+1)		97 kDa	3	9	3
377	40S ribosomal protein S7 OS=Homo sapiens GN=RPS7 PE=1 SV=1	RS7_HUMAN	RPS7	22 kDa	2	8	2
520	Serine/threonine-protein phosphatase 2A 55 kDa regulatory subunit B alpha isoform OS=Homo sapiens GN=PPP2R2A PE=1 SV=1	2ABA_HUMAN	PPP2R2A	52 kDa	1	7	1
726	CDW3/SMU1 OS=Homo sapiens GN=SMU1 PE=2 SV=1	A0MNN4_HUMAN (+1)	SMU1	58 kDa	0	6	0
748	Putative uncharacterized protein DDX18 (Fragment) OS=Homo sapiens GN=DDX18 PE=3 SV=1	Q4ZG72_HUMAN	DDX18	62 kDa	0	6	0	YES
786	26S proteasome non-ATPase regulatory subunit 12 OS=Homo sapiens GN=PSMD12 PE=1 SV=3	PSD12_HUMAN	PSMD12	53 kDa	0	6	0
113	Heat shock protein HSP 90-alpha OS=Homo sapiens GN=HSP90AA1 PE=1 SV=5	HS90A_HUMAN (+1)	HSP90AA1	85 kDa	7	13	6
120	Caldesmon OS=Homo sapiens GN=CALD1 PE=1 SV=1	E7EX44_HUMAN	CALD1	64 kDa	8	14	7	YES
181	X-ray repair cross-complementing protein 5 OS=Homo sapiens GN=XRCC5 PE=1 SV=3	XRCC5_HUMAN	XRCC5	83 kDa	2	8	1	YES
372	cDNA FLJ51884, highly similar to Mitochondrial inner membrane protein OS=Homo sapiens PE=2 SV=1	B4DKR1_HUMAN (+2)		83 kDa	3	9	2
455	Ribosomal L1 domain-containing protein 1 OS=Homo sapiens GN=RSL1D1 PE=1 SV=3	RL1D1_HUMAN	RSL1D1	55 kDa	1	7	0	YES
490	cDNA FLJ76121, highly similar to Homo sapiens zinc finger CCCH-type, antiviral 1 (ZC3HAV1), transcript variant 1, mRNA OS=Homo sapiens PE=2 SV=1	A8K9U6_HUMAN (+1)		101 kDa	1	7	0
138	Mitotic interactor and substrate of PLK1 OS=Homo sapiens GN=MISP PE=1 SV=1	MISP_HUMAN	MISP	75 kDa	6	12	4	YES
149	Importin subunit alpha OS=Homo sapiens GN=KPNA2 PE=1 SV=1	Q7Z726_HUMAN	KPNA2	58 kDa	7	13	5	YES
398	ATP-dependent RNA helicase DDX1 OS=Homo sapiens GN=DDX1 PE=2 SV=1	A3RJH1_HUMAN (+2)	DDX1	82 kDa	4	10	2	YES
548	Ribonucleoside-diphosphate reductase (Fragment) OS=Homo sapiens PE=2 SV=1	Q53GZ5_HUMAN (+1)		90 kDa	3	9	1
103	40S ribosomal protein S3a OS=Homo sapiens GN=RPS3A PE=2 SV=1	Q6NXR8_HUMAN (+1)	RPS3A	30 kDa	10	16	5	YES
230	26S proteasome non-ATPase regulatory subunit 2 OS=Homo sapiens GN=PSMD2 PE=1 SV=3	PSMD2_HUMAN	PSMD2	100 kDa	6	12	0
1	Myosin, heavy polypeptide 9, non-muscle, isoform CRA_a OS=Homo sapiens GN=MYH9 PE=4 SV=1	A0A024R1N1_HUMAN (+1)	MYH9	227 kDa	141	147	115	YES
104	Microtubule-associated protein OS=Homo sapiens GN=MAP4 PE=1 SV=1	E7EVA0_HUMAN	MAP4	245 kDa	3	8	10
173	EF-hand domain family, member D2, isoform CRA_a OS=Homo sapiens GN=EFHD2 PE=4 SV=1	A0A024QZ77_HUMAN (+1)	EFHD2	27 kDa	3	8	10	YES
433	Nuclear pore complex protein Nup107 OS=Homo sapiens GN=NUP107 PE=1 SV=1	NU107_HUMAN	NUP107	106 kDa	0	5	6	YES
252	DEAH (Asp-Glu-Ala-His) box polypeptide 30, isoform CRA_b OS=Homo sapiens GN=DHX30 PE=4 SV=1	A0A024R2T6_HUMAN (+2)	DHX30	134 kDa	3	8	7	YES
176	E3 SUMO-protein ligase RanBP2 OS=Homo sapiens GN=RANBP2 PE=1 SV=2	RBP2_HUMAN	RANBP2	358 kDa	1	6	4
216	Elongation factor 1-gamma OS=Homo sapiens GN=EEF1G PE=1 SV=3	EF1G_HUMAN (+1)	EEF1G	50 kDa	4	9	7
251	26S protease regulatory subunit 7 OS=Homo sapiens GN=PSMC2 PE=1 SV=3	PRS7_HUMAN	PSMC2	49 kDa	3	8	6
156	Nucleoporin 155kDa, isoform CRA_a OS=Homo sapiens GN=NUP155 PE=4 SV=1	A0A024R071_HUMAN (+3)	NUP155	155 kDa	9	14	11
171	Basic leucine zipper and W2 domains 1, isoform CRA_a OS=Homo sapiens GN=BZW1 PE=4 SV=1	A0A024R3Z6_HUMAN (+2)	BZW1	48 kDa	4	9	6
219	Polyadenylate-binding protein OS=Homo sapiens GN=PABPC4 PE=2 SV=1	Q6IQ30_HUMAN	PABPC4	72 kDa	4	9	6	YES
503	cDNA, FLJ94557, highly similar to Homo sapiens FK506 binding protein 4, 59kDa (FKBP4), mRNA OS=Homo sapiens PE=2 SV=1	B2R9U2_HUMAN (+1)		52 kDa	0	5	2
601	Ribonuclease/angiogenin inhibitor 1, isoform CRA_a OS=Homo sapiens GN=RNH1 PE=4 SV=1	A0A024RC87_HUMAN	RNH1	49 kDa	1	6	3
618	cDNA FLJ57805, highly similar to Homo sapiens paraspeckle component 1 (PSPC1), transcript variant alpha, mRNA OS=Homo sapiens PE=2 SV=1	B4DWI8_HUMAN	PSPC1	53 kDa	0	5	2
645	Proliferation-associated 2G4, 38kDa, isoform CRA_a OS=Homo sapiens GN=PA2G4 PE=4 SV=1	A0A024RB85_HUMAN (+4)	PA2G4	44 kDa	0	5	2
358	Nuclear migration protein nudC OS=Homo sapiens GN=NUDC PE=1 SV=1	NUDC_HUMAN	NUDC	38 kDa	2	7	3
514	Pyruvate carboxylase OS=Homo sapiens GN=PC PE=4 SV=1	A0A024R5C5_HUMAN (+1)	PC	130 kDa	1	6	2
624	Proteasome (Prosome, macropain) 26S subunit, ATPase, 4, isoform CRA_b OS=Homo sapiens GN=PSMC4 PE=2 SV=1	A8K2M0_HUMAN (+1)	PSMC4	47 kDa	1	6	2
723	NudC domain-containing protein 1 OS=Homo sapiens GN=NUDCD1 PE=1 SV=2	NUDC1_HUMAN	NUDCD1	67 kDa	0	5	1
783	2',3'-cyclic-nucleotide 3'-phosphodiesterase OS=Homo sapiens GN=CNP PE=1 SV=2	CN37_HUMAN	CNP	48 kDa	0	5	1
56	cDNA, FLJ93598, highly similar to Homo sapiens capping protein (actin filament) muscle Z-line, beta (CAPZB), mRNA OS=Homo sapiens PE=2 SV=1	B2R7T8_HUMAN		31 kDa	12	17	12
71	40S ribosomal protein S4 OS=Homo sapiens GN=RPS4X PE=2 SV=1	B2R491_HUMAN (+2)	RPS4X	30 kDa	6	11	6
124	T-complex protein 1 subunit beta OS=Homo sapiens GN=CCT2 PE=1 SV=4	TCPB_HUMAN (+1)	CCT2	57 kDa	9	14	9	YES
235	ATP-binding cassette sub-family F member 1 OS=Homo sapiens GN=ABCF1 PE=1 SV=2	ABCF1_HUMAN	ABCF1	96 kDa	5	10	5	YES
242	Serine/arginine-rich-splicing factor 1 OS=Homo sapiens GN=SRSF1 PE=1 SV=1	J3KTL2_HUMAN (+1)	SRSF1	28 kDa	2	7	2
255	40S ribosomal protein S6 OS=Homo sapiens GN=RPS6 PE=2 SV=1	A2A3R6_HUMAN (+2)	RPS6	29 kDa	3	8	3
281	Heat shock 70 kDa protein 4 OS=Homo sapiens GN=HSPA4 PE=1 SV=4	HSP74_HUMAN	HSPA4	94 kDa	6	11	6
332	HCG24487, isoform CRA_c OS=Homo sapiens GN=hCG_24487 PE=3 SV=1	A0A024R261_HUMAN (+5)	RPL17	21 kDa	1	6	1
646	cDNA FLJ58196, highly similar to Zinc finger CCCH domain-containing protein 11A OS=Homo sapiens PE=2 SV=1	B4DLG2_HUMAN (+1)		83 kDa	1	6	1
672	CD2-associated protein OS=Homo sapiens GN=CD2AP PE=1 SV=1	CD2AP_HUMAN	CD2AP	71 kDa	0	5	0
753	Coatomer subunit gamma-1 OS=Homo sapiens GN=COPG1 PE=1 SV=1	COPG1_HUMAN	COPG1	98 kDa	0	5	0
779	Putative RNA-binding protein 15 OS=Homo sapiens GN=RBM15 PE=1 SV=1	A0A087WWP4_HUMAN (+1)	RBM15	102 kDa	1	6	1
832	WD repeat-containing protein 36 OS=Homo sapiens GN=WDR36 PE=1 SV=1	A0A0A0MTB8_HUMAN (+1)	WDR36	99 kDa	0	5	0	YES
869	DEAD box polypeptide 27 OS=Homo sapiens GN=DDX27 PE=2 SV=1	B3GQE6_HUMAN (+2)	DDX27	87 kDa	0	5	0	YES
898	cDNA FLJ78441, highly similar to Homo sapiens nucleolar and spindle associated protein 1 (NUSAP1),mRNA OS=Homo sapiens PE=2 SV=1	A8K4B4_HUMAN (+1)		49 kDa	0	5	0
1034	Exocyst complex component 4 OS=Homo sapiens GN=EXOC4 PE=1 SV=1	EXOC4_HUMAN (+1)	EXOC4	111 kDa	0	5	0
1037	Membrane protein, palmitoylated 6 (MAGUK p55 subfamily member 6), isoform CRA_c OS=Homo sapiens GN=MPP6 PE=4 SV=1	A0A024RA25_HUMAN (+2)	MPP6	61 kDa	0	5	0
1106	Lon protease homolog, mitochondrial OS=Homo sapiens GN=LONP1 PE=2 SV=1	B3KU28_HUMAN (+7)	LONP1	95 kDa	0	5	0
81	Actinin, alpha 1, isoform CRA_a OS=Homo sapiens GN=ACTN1 PE=4 SV=1	A0A024R694_HUMAN (+1)	ACTN1	103 kDa	10	15	9	YES
126	cDNA, FLJ96156, highly similar to Homo sapiens leucyl-tRNA synthetase (LARS), mRNA OS=Homo sapiens PE=2 SV=1	B2RCM2_HUMAN (+1)		134 kDa	11	16	10
204	40S ribosomal protein S8 OS=Homo sapiens GN=RPS8 PE=2 SV=1	Q5JR94_HUMAN (+1)	RPS8	24 kDa	4	9	3	YES
224	Interleukin enhancer binding factor 3, 90kDa, isoform CRA_d OS=Homo sapiens GN=ILF3 PE=4 SV=1	A0A024R7C7_HUMAN (+5)	ILF3	95 kDa	2	7	1	YES
295	Metastasis associated 1 family, member 2, isoform CRA_a OS=Homo sapiens GN=MTA2 PE=4 SV=1	A0A024R534_HUMAN (+1)	MTA2	75 kDa	4	9	3	YES
420	Poly(U)-binding-splicing factor PUF60 OS=Homo sapiens GN=PUF60 PE=1 SV=1	PUF60_HUMAN	PUF60	60 kDa	4	9	3
454	cDNA FLJ58682, highly similar to Vesicle-fusing ATPase (EC 3.6.4.6) OS=Homo sapiens PE=2 SV=1	B7Z5J7_HUMAN (+2)		82 kDa	1	6	0
614	Transducin beta-like protein 3 (Fragment) OS=Homo sapiens GN=TBL3 PE=1 SV=1	J3KNP2_HUMAN (+1)	TBL3	77 kDa	1	6	0	YES
30	cDNA FLJ44920 fis, clone BRAMY3011501, highly similar to Heterogeneous nuclear ribonucleoprotein U OS=Homo sapiens PE=2 SV=1	B3KX72_HUMAN (+2)		83 kDa	15	20	13
146	60S ribosomal protein L10 OS=Homo sapiens GN=RPL10 PE=1 SV=4	RL10_HUMAN (+1)	RPL10	25 kDa	4	9	2	YES
285	cDNA FLJ78686, highly similar to Homo sapiens nucleoporin 93kDa (NUP93), mRNA OS=Homo sapiens PE=2 SV=1	A8K897_HUMAN		93 kDa	2	7	0
469	cDNA FLJ54453, highly similar to Glutaminyl-tRNA synthetase (EC 6.1.1.18) OS=Homo sapiens PE=2 SV=1	B4DNN3_HUMAN (+2)		82 kDa	3	8	1
525	Dedicator of cytokinesis protein 7 OS=Homo sapiens GN=DOCK7 PE=1 SV=4	DOCK7_HUMAN	DOCK7	243 kDa	2	7	0	YES
625	Capping protein (Actin filament) muscle Z-line, alpha 2 OS=Homo sapiens GN=CAPZA2 PE=2 SV=1	A4D0V4_HUMAN (+3)	CAPZA2	33 kDa	3	8	1
49	cDNA FLJ78244, highly similar to Homo sapiens eukaryotic translation initiation factor 4A, isoform 1 (EIF4A1), mRNA OS=Homo sapiens PE=2 SV=1	A8K7F6_HUMAN (+1)		46 kDa	16	21	13
95	Kinesin-1 heavy chain OS=Homo sapiens GN=KIF5B PE=1 SV=1	KINH_HUMAN (+1)	KIF5B	110 kDa	14	19	11	YES
127	4F2 cell-surface antigen heavy chain OS=Homo sapiens GN=SLC3A2 PE=1 SV=3	4F2_HUMAN (+2)	SLC3A2	68 kDa	6	11	3
147	cDNA FLJ78483, highly similar to Homo sapiens elongation factor Tu GTP binding domain containing 2 (EFTUD2), mRNA OS=Homo sapiens PE=2 SV=1	A8KAP3_HUMAN (+2)		109 kDa	9	14	6
128	Exportin-2 OS=Homo sapiens GN=CSE1L PE=1 SV=3	XPO2_HUMAN	CSE1L	110 kDa	7	12	3
129	Probable ATP-dependent RNA helicase DDX17 OS=Homo sapiens GN=DDX17 PE=1 SV=2	DDX17_HUMAN (+2)	DDX17	80 kDa	9	14	5
304	Chloride intracellular channel protein 1 OS=Homo sapiens GN=CLIC1 PE=1 SV=4	CLIC1_HUMAN (+2)	CLIC1	27 kDa	5	10	1
182	PDZ and LIM domain protein 7 OS=Homo sapiens GN=PDLIM7 PE=1 SV=1	PDLI7_HUMAN	PDLIM7	50 kDa	4	8	7	YES
337	Adenosylhomocysteinase OS=Homo sapiens GN=AHCY PE=1 SV=4	SAHH_HUMAN	AHCY	48 kDa	1	5	4
393	Structure specific recognition protein 1, isoform CRA_a OS=Homo sapiens GN=SSRP1 PE=4 SV=1	A0A024R4Z6_HUMAN (+1)	SSRP1	81 kDa	0	4	3
591	Probable ATP-dependent RNA helicase YTHDC2 OS=Homo sapiens GN=YTHDC2 PE=1 SV=2	YTDC2_HUMAN	YTHDC2	160 kDa	1	5	4	YES
223	Protein deglycase DJ-1 OS=Homo sapiens GN=PARK7 PE=1 SV=1	K7ELW0_HUMAN (+2)	PARK7	18 kDa	3	7	5	YES
379	Interleukin enhancer-binding factor 2 OS=Homo sapiens GN=ILF2 PE=1 SV=1	B4DY09_HUMAN (+3)	ILF2	39 kDa	3	7	5
494	Ribosomal protein L5 OS=Homo sapiens GN=RPL5 PE=2 SV=1	A2RUM7_HUMAN (+2)	RPL5	34 kDa	1	5	3	YES
513	Triosephosphate isomerase (Fragment) OS=Homo sapiens PE=2 SV=1	Q53HE2_HUMAN (+1)	TPI1	27 kDa	1	5	3
569	Histone H1.5 OS=Homo sapiens GN=HIST1H1B PE=1 SV=3	H15_HUMAN	HIST1H1B	23 kDa	0	4	2
629	Citrate synthase OS=Homo sapiens GN=CS PE=3 SV=1	A0A024RB75_HUMAN (+2)	CS	52 kDa	0	4	2
641	Far upstream element-binding protein 2 OS=Homo sapiens GN=KHSRP PE=1 SV=1	A0A087WTP3_HUMAN (+1)	KHSRP	73 kDa	0	4	2	YES
661	26S proteasome non-ATPase regulatory subunit 11 OS=Homo sapiens GN=PSMD11 PE=1 SV=3	PSD11_HUMAN	PSMD11	47 kDa	0	4	2
667	Crooked neck-like protein 1 OS=Homo sapiens GN=CRNKL1 PE=1 SV=4	CRNL1_HUMAN (+3)	CRNKL1	100 kDa	0	4	2	YES
683	O-acetyl-ADP-ribose deacetylase MACROD1 OS=Homo sapiens GN=MACROD1 PE=1 SV=2	MACD1_HUMAN	MACROD1	36 kDa	1	5	3	YES
89	cDNA FLJ39264 fis, clone OCBBF2009603, highly similar to Staphylococcal nuclease domain-containing protein 1 OS=Homo sapiens PE=2 SV=1	B3KU67_HUMAN		101 kDa	9	13	10
212	26S protease regulatory subunit 6A OS=Homo sapiens GN=PSMC3 PE=1 SV=3	PRS6A_HUMAN (+1)	PSMC3	49 kDa	7	11	8
237	Serrate RNA effector molecule homolog OS=Homo sapiens GN=SRRT PE=1 SV=1	SRRT_HUMAN	SRRT	101 kDa	4	8	5
416	Coronin OS=Homo sapiens GN=CORO1B PE=3 SV=1	A0A024R5K1_HUMAN (+1)	CORO1B	54 kDa	1	5	2
440	Nuclear factor NF-kappa-B p100 subunit OS=Homo sapiens GN=NFKB2 PE=1 SV=4	NFKB2_HUMAN	NFKB2	97 kDa	4	8	5
575	NF-kappaB repressing factor OS=Homo sapiens GN=NRF PE=2 SV=1	A3F768_HUMAN (+3)	NKRF	78 kDa	0	4	1	YES
595	Cytoskeleton associated protein 2 OS=Homo sapiens GN=CKAP2 PE=2 SV=1	B2RMQ4_HUMAN (+1)	CKAP2	77 kDa	1	5	2
612	cDNA FLJ78655, highly similar to Homo sapiens exportin 5 (XPO5), mRNA OS=Homo sapiens PE=2 SV=1	A8K5Y7_HUMAN (+1)		136 kDa	0	4	1
627	Cytoskeleton-associated protein 5 OS=Homo sapiens GN=CKAP5 PE=1 SV=3	CKAP5_HUMAN	CKAP5	226 kDa	0	4	1
637	Aquarius homolog (Mouse), isoform CRA_b OS=Homo sapiens GN=AQR PE=4 SV=1	A0A024R9L1_HUMAN (+2)	AQR	171 kDa	0	4	1
644	Coiled-coil domain-containing protein 25 OS=Homo sapiens GN=CCDC25 PE=1 SV=2	CCD25_HUMAN (+1)	CCDC25	24 kDa	0	4	1
666	Casein kinase I isoform alpha OS=Homo sapiens GN=CSNK1A1 PE=1 SV=2	KC1A_HUMAN (+1)	CSNK1A1	39 kDa	0	4	1
708	Alpha-aminoadipic semialdehyde dehydrogenase OS=Homo sapiens GN=ALDH7A1 PE=1 SV=5	AL7A1_HUMAN	ALDH7A1	58 kDa	1	5	2
730	Growth factor receptor-bound protein 2 OS=Homo sapiens GN=GRB2 PE=2 SV=1	B0LPF3_HUMAN (+2)	GRB2	25 kDa	0	4	1
822	Cancer-related nucleoside-triphosphatase OS=Homo sapiens GN=NTPCR PE=1 SV=1	NTPCR_HUMAN (+2)	NTPCR	21 kDa	0	4	1
866	SEC24 related gene family, member C (S. cerevisiae), isoform CRA_a OS=Homo sapiens GN=SEC24C PE=4 SV=1	A0A024QZM6_HUMAN (+2)	SEC24C	118 kDa	0	4	1
882	Protein disulfide-isomerase A6 OS=Homo sapiens GN=PDIA6 PE=1 SV=1	PDIA6_HUMAN	PDIA6	48 kDa	0	4	1
943	cDNA, FLJ92684, highly similar to Homo sapiens IK cytokine, down-regulator of HLA II (IK), mRNA OS=Homo sapiens PE=2 SV=1	B2R5Y4_HUMAN (+3)		66 kDa	0	4	1
1006	Importin subunit alpha OS=Homo sapiens PE=2 SV=1	B4DII5_HUMAN (+2)		60 kDa	0	4	1
1007	Peptidyl-prolyl cis-trans isomerase-like 4 OS=Homo sapiens GN=PPIL4 PE=1 SV=1	PPIL4_HUMAN	PPIL4	57 kDa	0	4	1
18	Epididymis luminal protein 113 OS=Homo sapiens GN=HEL113 PE=2 SV=1	V9HWE1_HUMAN (+1)	VIM	54 kDa	27	31	27
57	Drebrin OS=Homo sapiens GN=DBN1 PE=1 SV=4	DREB_HUMAN	DBN1	71 kDa	8	12	8	YES
166	Chaperonin containing TCP1, subunit 8 (Theta) variant (Fragment) OS=Homo sapiens PE=2 SV=1	Q53HU0_HUMAN (+1)		60 kDa	8	12	8
168	Heat shock 105kDa/110kDa protein 1, isoform CRA_a OS=Homo sapiens GN=HSPH1 PE=3 SV=1	A0A024RDQ0_HUMAN (+2)	HSPH1	92 kDa	7	11	7	YES
187	Heterogeneous nuclear ribonucleoprotein L (Fragment) OS=Homo sapiens GN=HNRNPL PE=1 SV=1	M0QXS5_HUMAN	HNRNPL	58 kDa	6	10	6	YES
234	cDNA FLJ76962, highly similar to Homo sapiens nucleolar protein 5A (56kDa with KKE/D repeat) (NOL5A), mRNA OS=Homo sapiens PE=2 SV=1	A8K9K6_HUMAN (+1)		66 kDa	4	8	4
292	L-lactate dehydrogenase B chain OS=Homo sapiens GN=LDHB PE=1 SV=2	LDHB_HUMAN (+1)	LDHB	37 kDa	4	8	4
336	Pyruvate dehydrogenase E1 component subunit alpha OS=Homo sapiens GN=PDHA1 PE=4 SV=1	A0A024RBX9_HUMAN (+1)	PDHA1	43 kDa	4	8	4	YES
389	Four and a half LIM domains protein 2 OS=Homo sapiens GN=FHL2 PE=1 SV=1	A0A0A0MSG2_HUMAN (+5)	FHL2	45 kDa	3	7	3
413	Heterogeneous nuclear ribonucleoprotein F, isoform CRA_a OS=Homo sapiens GN=HNRPF PE=4 SV=1	A0A024R7T3_HUMAN (+1)	HNRNPF	46 kDa	2	6	2	YES
437	Transgelin-2 OS=Homo sapiens GN=TAGLN2 PE=1 SV=3	TAGL2_HUMAN	TAGLN2	22 kDa	3	7	3	YES
457	Serine/threonine-protein phosphatase OS=Homo sapiens GN=PPP6C PE=3 SV=1	A0A024R861_HUMAN (+1)	PPP6C	35 kDa	1	5	1
498	Parafibromin OS=Homo sapiens GN=CDC73 PE=1 SV=1	CDC73_HUMAN	CDC73	61 kDa	2	6	2
528	Flap endonuclease 1 OS=Homo sapiens GN=FEN1 PE=1 SV=1	FEN1_HUMAN (+1)	FEN1	43 kDa	1	5	1
529	Splicing factor arginine/serine-rich 3 OS=Homo sapiens GN=SFRS3 PE=2 SV=1	B2R6F3_HUMAN (+1)	SRSF3	19 kDa	1	5	1
544	DnaJ (Hsp40) homolog, subfamily A, member 2, isoform CRA_a OS=Homo sapiens GN=DNAJA2 PE=3 SV=1	A0A024R6S1_HUMAN (+1)	DNAJA2	46 kDa	2	6	2
550	Topoisomerase (DNA) I OS=Homo sapiens GN=TOP1 PE=2 SV=1	B9EG90_HUMAN (+1)	TOP1	91 kDa	0	4	0
603	Arf-GAP with Rho-GAP domain, ANK repeat and PH domain-containing protein 1 OS=Homo sapiens GN=ARAP1 PE=1 SV=1	E7EU13_HUMAN (+1)	ARAP1	135 kDa	1	5	1
697	ATPase WRNIP1 OS=Homo sapiens GN=WRNIP1 PE=1 SV=2	WRIP1_HUMAN	WRNIP1	72 kDa	0	4	0
728	Spermatogenesis-associated protein 5 OS=Homo sapiens GN=SPATA5 PE=1 SV=3	SPAT5_HUMAN	SPATA5	98 kDa	0	4	0
732	Guanine nucleotide binding protein-like 1, isoform CRA_a OS=Homo sapiens GN=GNL1 PE=4 SV=1	A0A024RCR2_HUMAN (+1)	GNL1	69 kDa	0	4	0
735	NADH dehydrogenase [ubiquinone] iron-sulfur protein 3, mitochondrial OS=Homo sapiens GN=NDUFS3 PE=1 SV=1	NDUS3_HUMAN (+1)	NDUFS3	30 kDa	1	5	1
746	Poly(A) RNA polymerase, mitochondrial OS=Homo sapiens GN=MTPAP PE=1 SV=1	PAPD1_HUMAN	MTPAP	66 kDa	1	5	1
752	Phospholipase A-2-activating protein OS=Homo sapiens GN=PLAA PE=1 SV=2	PLAP_HUMAN	PLAA	87 kDa	0	4	0
758	E3 UFM1-protein ligase 1 OS=Homo sapiens GN=UFL1 PE=1 SV=2	UFL1_HUMAN	UFL1	90 kDa	0	4	0
780	Polymerase delta-interacting protein 3 OS=Homo sapiens GN=POLDIP3 PE=1 SV=2	PDIP3_HUMAN (+1)	POLDIP3	46 kDa	0	4	0
781	Phosphoacetylglucosamine mutase OS=Homo sapiens GN=PGM3 PE=1 SV=1	AGM1_HUMAN (+1)	PGM3	60 kDa	1	5	1
782	Ras-related protein Rab-7a OS=Homo sapiens GN=RAB7A PE=1 SV=1	RAB7A_HUMAN	RAB7A	23 kDa	1	5	1
829	Dynamin-like 120 kDa protein, mitochondrial OS=Homo sapiens GN=OPA1 PE=1 SV=1	E5KLJ5_HUMAN (+11)	OPA1	118 kDa	0	4	0
835	Methylcrotonoyl-CoA carboxylase beta chain, mitochondrial OS=Homo sapiens GN=MCCC2 PE=1 SV=1	MCCB_HUMAN	MCCC2	61 kDa	0	4	0
847	cDNA FLJ61136, highly similar to Ras-related protein Rab-11A OS=Homo sapiens PE=2 SV=1	B4DMN1_HUMAN		29 kDa	1	5	1
867	NADPH--cytochrome P450 reductase OS=Homo sapiens PE=2 SV=1	A8K3B4_HUMAN (+3)	POR	77 kDa	0	4	0
868	Prolyl 4-hydroxylase subunit alpha-1 OS=Homo sapiens GN=P4HA1 PE=1 SV=2	P4HA1_HUMAN (+1)	P4HA1	61 kDa	0	4	0
875	Condensin complex subunit 2 OS=Homo sapiens PE=2 SV=1	A8K4T8_HUMAN (+3)		83 kDa	0	4	0
893	Uncharacterized protein OS=Homo sapiens PE=1 SV=1	A0A0B4J2E5_HUMAN (+1)	LOC102724159	102 kDa	0	4	0	YES
908	Chromosome 20 open reading frame 129 OS=Homo sapiens GN=FAM83D PE=1 SV=1	A0A087WXK8_HUMAN (+1)	FAM83D	68 kDa	0	4	0
985	ATP-binding cassette sub-family F member 3 OS=Homo sapiens GN=ABCF3 PE=1 SV=2	ABCF3_HUMAN (+1)	ABCF3	80 kDa	0	4	0	YES
990	Ribonucleases P/MRP protein subunit POP1 OS=Homo sapiens GN=POP1 PE=1 SV=2	POP1_HUMAN (+1)	POP1	115 kDa	0	4	0
1031	MRE11 meiotic recombination 11 homolog A (S. cerevisiae), isoform CRA_a OS=Homo sapiens GN=MRE11A PE=3 SV=1	A0A024R395_HUMAN (+2)	MRE11	81 kDa	0	4	0	YES
1083	cDNA FLJ53820, highly similar to U4/U6.U5 tri-snRNP-associated protein 1 OS=Homo sapiens PE=2 SV=1	B4DDH9_HUMAN (+1)		73 kDa	0	4	0
1104	Protein argonaute (Fragment) OS=Homo sapiens GN=EIF2C2 PE=2 SV=1	A4FVC0_HUMAN (+1)	AGO2	91 kDa	0	4	0
1107	cDNA FLJ76855, highly similar to Homo sapiens exportin 7 (XPO7), mRNA OS=Homo sapiens PE=2 SV=1	A8K607_HUMAN (+2)		124 kDa	0	4	0
1159	26S proteasome non-ATPase regulatory subunit 6 OS=Homo sapiens GN=PSMD6 PE=1 SV=1	PSMD6_HUMAN	PSMD6	46 kDa	0	4	0
1160	Trifunctional enzyme subunit beta, mitochondrial OS=Homo sapiens GN=HADHB PE=1 SV=3	ECHB_HUMAN	HADHB	51 kDa	0	4	0
51	Heterogeneous nuclear ribonucleoprotein K transcript variant OS=Homo sapiens GN=HNRPK PE=2 SV=1	Q5EC54_HUMAN (+1)		51 kDa	10	14	9
110	Chromodomain-helicase-DNA-binding protein 4 OS=Homo sapiens GN=CHD4 PE=1 SV=1	A0A0C4DGG9_HUMAN (+3)	CHD4	220 kDa	5	9	4	YES
132	DNA mismatch repair protein Msh6 OS=Homo sapiens GN=MSH6 PE=1 SV=2	MSH6_HUMAN	MSH6	153 kDa	4	8	3
191	ATP synthase subunit beta, mitochondrial OS=Homo sapiens GN=ATP5B PE=1 SV=3	ATPB_HUMAN (+2)	ATP5B	57 kDa	6	10	5
198	Condensin complex subunit 1 OS=Homo sapiens PE=2 SV=1	B3KMS0_HUMAN (+2)	NCAPD2	157 kDa	5	9	4
233	Sodium/potassium-transporting ATPase subunit alpha-1 OS=Homo sapiens GN=ATP1A1 PE=1 SV=1	AT1A1_HUMAN	ATP1A1	113 kDa	3	7	2
299	cDNA FLJ75831, highly similar to Homo sapiens exportin, tRNA (nuclear export receptor for tRNAs) (XPOT), mRNA OS=Homo sapiens PE=2 SV=1	A8KA19_HUMAN (+1)	XPOT	110 kDa	2	6	1
321	Pyruvate dehydrogenase E1 component subunit beta, mitochondrial OS=Homo sapiens GN=PDHB PE=1 SV=3	ODPB_HUMAN	PDHB	39 kDa	4	8	3	YES
390	Nuclear pore membrane glycoprotein 210 OS=Homo sapiens GN=NUP210 PE=1 SV=3	PO210_HUMAN	NUP210	205 kDa	3	7	2
472	Kinesin-like protein KIF14 OS=Homo sapiens GN=KIF14 PE=1 SV=1	KIF14_HUMAN	KIF14	186 kDa	1	5	0
479	Antigen KI-67 OS=Homo sapiens GN=MKI67 PE=1 SV=1	A0A087WV66_HUMAN (+1)		359 kDa	1	5	0
493	Replication factor C (Activator 1) 3, 38kDa, isoform CRA_a OS=Homo sapiens GN=RFC3 PE=4 SV=1	A0A024RDQ8_HUMAN (+1)	RFC3	41 kDa	4	8	3
711	Acyl-CoA dehydrogenase family member 9, mitochondrial OS=Homo sapiens GN=ACAD9 PE=1 SV=1	ACAD9_HUMAN	ACAD9	69 kDa	1	5	0
722	Eukaryotic translation initiation factor 3 subunit G OS=Homo sapiens GN=EIF3G PE=1 SV=2	EIF3G_HUMAN (+1)	EIF3G	36 kDa	1	5	0
35	ADP/ATP translocase 2 OS=Homo sapiens GN=SLC25A5 PE=1 SV=7	ADT2_HUMAN	SLC25A5	33 kDa	11	15	9	YES
142	Nucleolin, isoform CRA_b OS=Homo sapiens GN=NCL PE=4 SV=1	A0A024R4A0_HUMAN (+1)	NCL	77 kDa	7	11	5	YES
207	cDNA, FLJ94025, highly similar to Homo sapiens tripartite motif-containing 28 (TRIM28), mRNA OS=Homo sapiens PE=2 SV=1	B2R8R5_HUMAN (+1)		89 kDa	4	8	2
277	Coatomer subunit beta' OS=Homo sapiens GN=COPB2 PE=1 SV=2	COPB2_HUMAN	COPB2	102 kDa	4	8	2
471	rRNA 2'-O-methyltransferase fibrillarin OS=Homo sapiens GN=FBL PE=1 SV=2	FBRL_HUMAN (+1)	FBL	34 kDa	3	7	1
474	Nucleolar protein 6 OS=Homo sapiens GN=NOL6 PE=1 SV=2	NOL6_HUMAN	NOL6	128 kDa	5	9	3
480	ATP synthase subunit gamma OS=Homo sapiens PE=2 SV=1	B4DL14_HUMAN	ATP5C1	28 kDa	4	8	2	YES
537	Eukaryotic translation initiation factor 3 subunit C OS=Homo sapiens GN=EIF3S8 PE=3 SV=1	A0A024QYU9_HUMAN (+4)	EIF3C	105 kDa	2	6	0	YES
638	EH domain-containing protein 1 OS=Homo sapiens GN=EHD1 PE=1 SV=1	A0A024R571_HUMAN (+2)	EHD1	62 kDa	2	6	0
61	U5 small nuclear ribonucleoprotein 200 kDa helicase OS=Homo sapiens GN=SNRNP200 PE=1 SV=2	U520_HUMAN	SNRNP200	245 kDa	16	20	13
169	Transferrin receptor protein 1 OS=Homo sapiens GN=TFRC PE=1 SV=2	TFR1_HUMAN	TFRC	85 kDa	7	11	4	YES
192	Tropomyosin alpha-3 chain OS=Homo sapiens GN=TPM3 PE=1 SV=1	J3KN67_HUMAN	TPM3	33 kDa	7	11	4	YES
199	tRNA (cytosine(34)-C(5))-methyltransferase OS=Homo sapiens GN=NSUN2 PE=1 SV=2	NSUN2_HUMAN	NSUN2	86 kDa	3	7	0	YES
250	PRKC apoptosis WT1 regulator protein OS=Homo sapiens GN=PAWR PE=1 SV=1	PAWR_HUMAN	PAWR	37 kDa	6	10	3	YES
298	cDNA FLJ59571, highly similar to Eukaryotic translation initiation factor 4gamma 2 OS=Homo sapiens PE=2 SV=1	B4DZF2_HUMAN (+1)		110 kDa	4	8	1
315	Kinesin-like protein (Fragment) OS=Homo sapiens PE=2 SV=1	Q59HG1_HUMAN	KIF4A	140 kDa	5	9	2
331	cDNA FLJ76863, highly similar to Homo sapiens stress-induced-phosphoprotein 1 (Hsp70/Hsp90-organizing protein) (STIP1), mRNA OS=Homo sapiens PE=2 SV=1	A8K690_HUMAN (+2)		63 kDa	5	9	2
16	Tropomyosin 1 (Alpha) isoform 4 OS=Homo sapiens GN=TPM1 PE=3 SV=1	D9YZV5_HUMAN	TPM1	33 kDa	33	37	26	YES
291	Nuclear pore complex protein Nup205 OS=Homo sapiens GN=NUP205 PE=1 SV=3	NU205_HUMAN	NUP205	228 kDa	1	4	5	YES
300	Serine/threonine-protein phosphatase PGAM5, mitochondrial OS=Homo sapiens GN=PGAM5 PE=1 SV=2	PGAM5_HUMAN	PGAM5	32 kDa	2	5	6
351	WD repeat-containing protein 62 OS=Homo sapiens GN=WDR62 PE=1 SV=4	WDR62_HUMAN	WDR62	166 kDa	0	3	4
350	Cytoplasmic FMR1-interacting protein 1 OS=Homo sapiens GN=CYFIP1 PE=1 SV=1	CYFP1_HUMAN (+1)	CYFIP1	145 kDa	3	6	6
444	Centrosomal protein of 192 kDa (Fragment) OS=Homo sapiens GN=CEP192 PE=1 SV=1	H0Y9P3_HUMAN	CEP192	45 kDa	0	3	3	YES
308	Arginine/serine-rich coiled-coil protein 2 OS=Homo sapiens GN=RSRC2 PE=1 SV=1	RSRC2_HUMAN	RSRC2	51 kDa	0	3	2
349	DIS3 OS=Homo sapiens PE=2 SV=1	A8QI98_HUMAN (+1)		109 kDa	4	7	6
515	cDNA FLJ54509, highly similar to Trifunctional enzyme subunit alpha, mitochondrial OS=Homo sapiens PE=2 SV=1	B4DRH6_HUMAN (+2)		78 kDa	0	3	2
696	Succinyl-CoA:3-ketoacid-coenzyme A transferase OS=Homo sapiens GN=OXCT1 PE=3 SV=1	A0A024R040_HUMAN (+1)	OXCT1	56 kDa	0	3	2
733	Nascent polypeptide-associated complex subunit alpha, muscle-specific form OS=Homo sapiens GN=NACA PE=1 SV=1	NACAM_HUMAN	NACA	205 kDa	0	3	2
845	C-terminal-binding protein 2 OS=Homo sapiens GN=CTBP2 PE=1 SV=1	CTBP2_HUMAN (+1)	CTBP2	49 kDa	1	4	3
848	WD repeat domain 3, isoform CRA_b OS=Homo sapiens GN=WDR3 PE=2 SV=1	Q5TDG3_HUMAN (+1)	WDR3	106 kDa	0	3	2	YES
274	Kinesin-like protein OS=Homo sapiens PE=2 SV=1	A8K3S3_HUMAN (+1)		81 kDa	2	5	3
421	Heterogeneous nuclear ribonucleoprotein D-like, isoform CRA_a OS=Homo sapiens GN=HNRPDL PE=4 SV=1	A0A024RDF6_HUMAN (+2)	HNRNPDL	46 kDa	2	5	3
456	Histone H1.2 OS=Homo sapiens GN=HIST1H1C PE=1 SV=2	H12_HUMAN	HIST1H1C	21 kDa	2	5	3
468	cDNA FLJ50635, highly similar to ATP-dependent RNA helicase DDX19A (EC 3.6.1.-) OS=Homo sapiens PE=2 SV=1	B4DS24_HUMAN (+2)	DDX19A	50 kDa	1	4	2
510	CDC37 cell division cycle 37 homolog (S. cerevisiae), isoform CRA_a OS=Homo sapiens GN=CDC37 PE=4 SV=1	A0A024R7B7_HUMAN (+1)	CDC37	44 kDa	1	4	2
517	Eukaryotic translation initiation factor 3 subunit A (Fragment) OS=Homo sapiens GN=EIF3A PE=2 SV=1	Q7Z5T5_HUMAN	EIF3A	97 kDa	1	4	2
531	WD repeat domain 77, isoform CRA_a OS=Homo sapiens GN=WDR77 PE=4 SV=1	A0A024R0H7_HUMAN (+1)	WDR77	37 kDa	1	4	2
565	Tubulin beta-2A chain OS=Homo sapiens GN=TUBB2A PE=1 SV=1	TBB2A_HUMAN	TUBB2A	50 kDa	1	4	2
577	cDNA FLJ59182, highly similar to Splicing factor, arginine/serine-rich 7 OS=Homo sapiens PE=2 SV=1	B4DEK2_HUMAN		19 kDa	2	5	3
587	HECT, UBA and WWE domain containing 1, isoform CRA_b OS=Homo sapiens GN=HUWE1 PE=4 SV=1	A0A024R9W5_HUMAN (+2)	HUWE1	482 kDa	0	3	1
659	Actin filament-associated protein 1 OS=Homo sapiens GN=AFAP1 PE=1 SV=2	AFAP1_HUMAN	AFAP1	81 kDa	0	3	1	YES
669	DNA-directed RNA polymerase OS=Homo sapiens PE=2 SV=1	B4DH29_HUMAN (+4)	POLR2B	125 kDa	0	3	1
688	cDNA FLJ78246, highly similar to Homo sapiens splicing factor 3a, subunit 3, 60kDa (SF3A3), mRNA OS=Homo sapiens PE=2 SV=1	A8K566_HUMAN (+3)		59 kDa	1	4	2
716	V-maf musculoaponeurotic fibrosarcoma oncogene homolog K (Avian), isoform CRA_a OS=Homo sapiens GN=MAFK PE=4 SV=1	A0A024R804_HUMAN (+1)	MAFK	18 kDa	0	3	1	YES
791	Zinc finger RNA binding protein OS=Homo sapiens GN=ZFR PE=2 SV=1	B2RNR6_HUMAN (+1)	ZFR	117 kDa	1	4	2	YES
808	26S proteasome non-ATPase regulatory subunit 14 OS=Homo sapiens GN=PSMD14 PE=1 SV=1	PSDE_HUMAN	PSMD14	35 kDa	0	3	1
819	WD repeat-containing protein 70 OS=Homo sapiens GN=WDR70 PE=1 SV=1	WDR70_HUMAN	WDR70	73 kDa	0	3	1
826	Splicing factor 3A subunit 1 OS=Homo sapiens GN=SF3A1 PE=1 SV=1	SF3A1_HUMAN (+1)	SF3A1	89 kDa	0	3	1
836	U2 small nuclear RNA auxiliary factor 2 isoform b OS=Homo sapiens GN=U2AF2 PE=2 SV=1	B5BU25_HUMAN (+2)	U2AF2	53 kDa	0	3	1
840	Aspartyl/asparaginyl beta-hydroxylase OS=Homo sapiens GN=ASPH PE=1 SV=3	ASPH_HUMAN	ASPH	86 kDa	0	3	1
844	Aldehyde dehydrogenase X, mitochondrial OS=Homo sapiens GN=ALDH1B1 PE=1 SV=3	AL1B1_HUMAN	ALDH1B1	57 kDa	0	3	1
853	Mitochondrial ribosomal protein S7, isoform CRA_a OS=Homo sapiens GN=MRPS7 PE=4 SV=1	A0A024R8L0_HUMAN (+2)	MRPS7	28 kDa	0	3	1
873	Alpha-centractin OS=Homo sapiens GN=ACTR1A PE=1 SV=1	ACTZ_HUMAN (+2)	ACTR1A	43 kDa	1	4	2
924	Acyl-coenzyme A thioesterase 9, mitochondrial OS=Homo sapiens GN=ACOT9 PE=1 SV=2	ACOT9_HUMAN	ACOT9	50 kDa	0	3	1
939	pre-rRNA processing protein FTSJ3 OS=Homo sapiens GN=FTSJ3 PE=1 SV=2	SPB1_HUMAN	FTSJ3	97 kDa	0	3	1
970	cDNA FLJ78635, highly similar to Homo sapiens ATP synthase, H+ transporting, mitochondrial F0 complex, subunit b, isoform 1 (ATP5F1), transcript variant 1, mRNA OS=Homo sapiens PE=2 SV=1	A8K4W2_HUMAN (+4)		29 kDa	0	3	1
1055	C-terminal-binding protein 1 OS=Homo sapiens GN=CTBP1 PE=1 SV=2	CTBP1_HUMAN (+3)	CTBP1	48 kDa	0	3	1
7	Alpha-actinin-4 OS=Homo sapiens GN=ACTN4 PE=1 SV=2	ACTN4_HUMAN	ACTN4	105 kDa	35	38	35	YES
38	Coronin (Fragment) OS=Homo sapiens PE=2 SV=1	Q59EA2_HUMAN		56 kDa	15	18	15
69	Solute carrier family 25 (Mitochondrial carrier phosphate carrier), member 3, isoform CRA_a OS=Homo sapiens GN=SLC25A3 PE=3 SV=1	A0A024RBE8_HUMAN (+1)	SLC25A3	40 kDa	5	8	5	YES
73	Nucleophosmin OS=Homo sapiens GN=NPM1 PE=1 SV=2	NPM_HUMAN	NPM1	33 kDa	4	7	4
137	Abnormal spindle-like microcephaly-associated protein OS=Homo sapiens GN=ASPM PE=1 SV=2	ASPM_HUMAN	ASPM	410 kDa	0	3	0	YES
141	Ribosomal protein, large, P0, isoform CRA_b OS=Homo sapiens GN=RPLP0 PE=3 SV=1	A0A024RBS2_HUMAN (+2)	RPLP0	34 kDa	5	8	5
240	60S ribosomal protein L10a OS=Homo sapiens GN=RPL10A PE=1 SV=2	RL10A_HUMAN	RPL10A	25 kDa	2	5	2	YES
256	60S ribosomal protein L18a OS=Homo sapiens GN=RPL18A PE=1 SV=2	RL18A_HUMAN	RPL18A	21 kDa	3	6	3	YES
260	Pre-mRNA-processing factor 19 OS=Homo sapiens GN=PRPF19 PE=1 SV=1	PRP19_HUMAN	PRPF19	55 kDa	2	5	2	YES
261	Enolase 1, (Alpha), isoform CRA_a OS=Homo sapiens GN=ENO1 PE=3 SV=1	A0A024R4F1_HUMAN (+1)	ENO1	47 kDa	7	10	7	YES
263	Structural maintenance of chromosomes flexible hinge domain-containing protein 1 OS=Homo sapiens GN=SMCHD1 PE=1 SV=2	SMHD1_HUMAN	SMCHD1	226 kDa	4	7	4
269	Ribosomal protein S2 OS=Homo sapiens GN=RPS2 PE=2 SV=1	Q3KQT6_HUMAN (+1)	RPS2	31 kDa	5	8	5
273	Proliferating cell nuclear antigen OS=Homo sapiens GN=PCNA PE=1 SV=1	PCNA_HUMAN	PCNA	29 kDa	4	7	4	YES
286	Probable ubiquitin carboxyl-terminal hydrolase FAF-X OS=Homo sapiens GN=USP9X PE=1 SV=3	USP9X_HUMAN	USP9X	292 kDa	1	4	1
305	Prohibitin-2 OS=Homo sapiens GN=PHB2 PE=1 SV=1	F5GY37_HUMAN (+2)	PHB2	30 kDa	5	8	5	YES
306	40S ribosomal protein S9 OS=Homo sapiens GN=RPS9 PE=3 SV=1	A0A024R4M0_HUMAN (+1)	RPS9	23 kDa	4	7	4	YES
311	Nucleolar protein 58 OS=Homo sapiens GN=NOP58 PE=1 SV=1	NOP58_HUMAN	NOP58	60 kDa	4	7	4
396	Superkiller viralicidic activity 2-like 2 OS=Homo sapiens GN=SKIV2L2 PE=1 SV=3	SK2L2_HUMAN	SKIV2L2	118 kDa	4	7	4	YES
415	Condensin complex subunit 3 OS=Homo sapiens GN=NCAPG PE=1 SV=1	CND3_HUMAN	NCAPG	114 kDa	4	7	4
552	Thyroid hormone receptor-associated protein 3 OS=Homo sapiens GN=THRAP3 PE=1 SV=2	TR150_HUMAN	THRAP3	109 kDa	1	4	1	YES
588	Serine/threonine-protein phosphatase OS=Homo sapiens GN=PPP2CA PE=1 SV=1	B3KUN1_HUMAN (+2)	PPP2CA	36 kDa	2	5	2
600	Nucleoporin NUP188 homolog OS=Homo sapiens GN=NUP188 PE=1 SV=1	NU188_HUMAN	NUP188	196 kDa	0	3	0
611	cDNA FLJ10711 fis, clone NT2RP3000917, highly similar to 5'-3' exoribonuclease 2 (EC 3.1.11.-) OS=Homo sapiens PE=2 SV=1	B3KMC9_HUMAN (+1)		109 kDa	0	3	0
617	Proteasome (Prosome, macropain) activator subunit 3 (PA28 gamma Ki), isoform CRA_a OS=Homo sapiens GN=PSME3 PE=4 SV=1	A0A024R203_HUMAN (+5)	PSME3	31 kDa	1	4	1
639	Calponin OS=Homo sapiens GN=CNN2 PE=1 SV=1	B4DDF4_HUMAN (+3)	CNN2	33 kDa	2	5	2	YES
657	Shootin-1 OS=Homo sapiens GN=SHTN1 PE=1 SV=4	SHOT1_HUMAN	SHTN1	72 kDa	1	4	1
665	Gamma-tubulin complex component 2 OS=Homo sapiens GN=TUBGCP2 PE=1 SV=2	GCP2_HUMAN (+1)	TUBGCP2	103 kDa	0	3	0
681	Chromosome 1 open reading frame 33, isoform CRA_a OS=Homo sapiens GN=C1orf33 PE=3 SV=1	A0A024RAE1_HUMAN (+1)	MRTO4	28 kDa	0	3	0	YES
721	Clustered mitochondria protein homolog (Fragment) OS=Homo sapiens GN=CLUH PE=1 SV=2	I3L2B0_HUMAN	CLUH	138 kDa	1	4	1
784	Nuclear valosin-containing protein-like OS=Homo sapiens GN=NVL PE=1 SV=1	NVL_HUMAN	NVL	95 kDa	0	3	0
790	Probable ATP-dependent RNA helicase DDX20 OS=Homo sapiens GN=DDX20 PE=1 SV=2	DDX20_HUMAN (+3)	DDX20	92 kDa	0	3	0
858	HSP90AB1 protein (Fragment) OS=Homo sapiens GN=HSP90AB1 PE=1 SV=1	Q6PK50_HUMAN	HSP90AB1	40 kDa	0	3	0	YES
936	Cyclin-dependent kinase 11A OS=Homo sapiens GN=CDK11A PE=1 SV=4	CD11A_HUMAN (+1)	CDK11A	91 kDa	0	3	0
955	Dynamin-2 OS=Homo sapiens GN=DNM2 PE=1 SV=2	DYN2_HUMAN	DNM2	98 kDa	0	3	0
965	Proteasomal ubiquitin receptor ADRM1 OS=Homo sapiens GN=ADRM1 PE=1 SV=2	ADRM1_HUMAN	ADRM1	42 kDa	0	3	0
979	Glucose-6-phosphate isomerase (Fragment) OS=Homo sapiens GN=GPI PE=1 SV=1	A0A0A0MTS2_HUMAN (+3)	GPI	65 kDa	0	3	0
982	ATP synthase subunit d, mitochondrial OS=Homo sapiens GN=ATP5H PE=1 SV=3	ATP5H_HUMAN	ATP5H	18 kDa	0	3	0
988	Probable ATP-dependent RNA helicase DDX56 OS=Homo sapiens GN=DDX56 PE=1 SV=1	DDX56_HUMAN (+1)	DDX56	62 kDa	0	3	0	YES
989	N-terminal kinase-like protein OS=Homo sapiens GN=SCYL1 PE=1 SV=1	E9PPN3_HUMAN (+1)	SCYL1	74 kDa	0	3	0
1010	U2 small nuclear RNA auxillary factor 1 isoform a OS=Homo sapiens GN=U2AF1 PE=2 SV=1	B5BU08_HUMAN (+1)	U2AF1	28 kDa	0	3	0
1014	ARP3 actin-related protein 3 homolog (Yeast), isoform CRA_a OS=Homo sapiens GN=ACTR3 PE=3 SV=1	A0A024RAI1_HUMAN (+1)	ACTR3	47 kDa	1	4	1
1081	Ribosome biogenesis protein WDR12 OS=Homo sapiens GN=WDR12 PE=2 SV=1	Q53T99_HUMAN (+1)	WDR12	48 kDa	0	3	0
1095	Extended synaptotagmin-2 OS=Homo sapiens GN=ESYT2 PE=1 SV=1	A0A087WXU3_HUMAN (+2)	ESYT2	102 kDa	0	3	0
1102	cDNA FLJ78127, highly similar to Homo sapiens SFRS protein kinase 1 (SRPK1), mRNA OS=Homo sapiens PE=2 SV=1	A8K8B2_HUMAN (+1)		74 kDa	0	3	0
1155	GTF3C4 protein (Fragment) OS=Homo sapiens GN=GTF3C4 PE=2 SV=1	Q05CN7_HUMAN (+1)	GTF3C4	63 kDa	0	3	0
1156	Kinectin 1 (Kinesin receptor), isoform CRA_a OS=Homo sapiens GN=KTN1 PE=4 SV=1	A0A024R663_HUMAN (+1)	KTN1	156 kDa	0	3	0	YES
1162	Fragile X mental retardation syndrome-related protein 2 OS=Homo sapiens GN=FXR2 PE=1 SV=2	FXR2_HUMAN	FXR2	74 kDa	0	3	0
1175	Histone acetyltransferase type B catalytic subunit OS=Homo sapiens GN=HAT1 PE=1 SV=1	HAT1_HUMAN	HAT1	50 kDa	0	3	0
1186	Retinol dehydrogenase 11 OS=Homo sapiens GN=RDH11 PE=1 SV=2	RDH11_HUMAN	RDH11	35 kDa	0	3	0
1188	Nucleosome assembly protein 1-like 4, isoform CRA_b OS=Homo sapiens GN=NAP1L4 PE=3 SV=1	A0A024RCC9_HUMAN (+4)	NAP1L4	43 kDa	0	3	0
1220	HCG1989366, isoform CRA_a OS=Homo sapiens GN=hCG_1989366 PE=4 SV=1	A0A024R4X7_HUMAN (+1)	NUP50	50 kDa	0	3	0
1222	Prolyl 4-hydroxylase subunit alpha-2 OS=Homo sapiens GN=P4HA2 PE=1 SV=1	P4HA2_HUMAN (+2)	P4HA2	61 kDa	0	3	0
1244	Beta-parvin OS=Homo sapiens GN=PARVB PE=1 SV=1	PARVB_HUMAN	PARVB	42 kDa	0	3	0
1250	39S ribosomal protein L39, mitochondrial (Fragment) OS=Homo sapiens GN=MRPL39 PE=1 SV=1	C9JG87_HUMAN (+1)	MRPL39	34 kDa	0	3	0
1253	cDNA FLJ54622, highly similar to Prothrombin (EC 3.4.21.5) OS=Homo sapiens PE=2 SV=1	B4DDT3_HUMAN (+3)		53 kDa	0	3	0
1265	Serine/threonine-protein phosphatase 2A 65 kDa regulatory subunit A beta isoform OS=Homo sapiens GN=PPP2R1B PE=1 SV=3	2AAB_HUMAN (+1)	PPP2R1B	66 kDa	0	3	0
1267	DNA primase large subunit OS=Homo sapiens GN=PRIM2 PE=1 SV=2	PRI2_HUMAN	PRIM2	59 kDa	0	3	0
1340	28S ribosomal protein S30, mitochondrial OS=Homo sapiens GN=MRPS30 PE=1 SV=1	A0A087WV52_HUMAN (+4)		39 kDa	0	3	0
1342	Recombining binding protein suppressor of hairless (Drosophila), isoform CRA_a OS=Homo sapiens GN=RBPSUH PE=4 SV=1	A0A024R9Q8_HUMAN (+1)		47 kDa	0	3	0
13	Tubulin alpha-1B chain OS=Homo sapiens GN=TUBA1B PE=1 SV=1	TBA1B_HUMAN	TUBA1B	50 kDa	19	22	18
60	Heterogeneous nuclear ribonucleoprotein H OS=Homo sapiens GN=HNRNPH1 PE=1 SV=1	G8JLB6_HUMAN	HNRNPH1	51 kDa	7	10	6
63	CTP synthase 1 OS=Homo sapiens GN=CTPS1 PE=1 SV=2	PYRG1_HUMAN	CTPS1	67 kDa	12	15	11	YES
74	Myosin regulatory light chain 12A OS=Homo sapiens GN=MYL12A PE=1 SV=1	J3QRS3_HUMAN	MYL12A	20 kDa	6	9	5
228	ATP synthase subunit O, mitochondrial OS=Homo sapiens GN=ATP5O PE=1 SV=1	ATPO_HUMAN	ATP5O	23 kDa	5	8	4
229	Capping protein (Actin filament) muscle Z-line, alpha 1, isoform CRA_a OS=Homo sapiens GN=CAPZA1 PE=4 SV=1	A0A024R0E5_HUMAN (+1)	CAPZA1	33 kDa	4	7	3	YES
289	Ribosomal protein L13a variant (Fragment) OS=Homo sapiens PE=2 SV=1	Q53H34_HUMAN (+3)		24 kDa	2	5	1
317	SWI/SNF related, matrix associated, actin dependent regulator of chromatin, subfamily a, member 4 OS=Homo sapiens GN=SMARCA4 PE=2 SV=1	A7E2E1_HUMAN (+3)	SMARCA4	185 kDa	2	5	1
352	Voltage-dependent anion channel 2, isoform CRA_c OS=Homo sapiens GN=VDAC2 PE=4 SV=1	A0A024QZT0_HUMAN (+2)	VDAC2	32 kDa	3	6	2	YES
452	Nck-associated protein 1 OS=Homo sapiens GN=NCKAP1 PE=1 SV=1	NCKP1_HUMAN	NCKAP1	129 kDa	3	6	2
516	Translocase of inner mitochondrial membrane 50 homolog (Yeast), isoform CRA_b OS=Homo sapiens GN=TIMM50 PE=4 SV=1	A0A024R0M6_HUMAN (+2)	TIMM50	50 kDa	2	5	1
572	GATA zinc finger domain containing 2A, isoform CRA_b OS=Homo sapiens GN=GATAD2A PE=4 SV=1	A0A024R7K7_HUMAN (+2)	GATAD2A	68 kDa	1	4	0
668	Cell division cycle protein 23 homolog OS=Homo sapiens GN=CDC23 PE=1 SV=3	CDC23_HUMAN	CDC23	69 kDa	2	5	1
724	cDNA FLJ54052, highly similar to Alpha-1 catenin (Cadherin-associated protein) OS=Homo sapiens PE=2 SV=1	B4DKT9_HUMAN	CTNNA1	87 kDa	1	4	0
774	BAG family molecular chaperone regulator 3 OS=Homo sapiens GN=BAG3 PE=1 SV=3	BAG3_HUMAN (+1)	BAG3	62 kDa	1	4	0
785	Aconitate hydratase, mitochondrial OS=Homo sapiens GN=ACO2 PE=1 SV=2	ACON_HUMAN (+2)	ACO2	85 kDa	1	4	0
804	cDNA FLJ76284, highly similar to Homo sapiens succinate-CoA ligase, GDP-forming, alpha subunit (SUCLG1), mRNA OS=Homo sapiens PE=2 SV=1	A8K4W7_HUMAN (+2)		35 kDa	1	4	0
899	Receptor protein-tyrosine kinase OS=Homo sapiens PE=2 SV=1	A8K2T7_HUMAN (+5)		134 kDa	1	4	0
907	Kinesin-like protein OS=Homo sapiens PE=2 SV=1	B0AZS5_HUMAN (+1)	KIF2A	75 kDa	1	4	0
927	mRNA export factor OS=Homo sapiens GN=RAE1 PE=1 SV=1	RAE1L_HUMAN	RAE1	41 kDa	1	4	0
1076	Ubiquitin-conjugating enzyme E2 S OS=Homo sapiens GN=UBE2S PE=1 SV=2	UBE2S_HUMAN	UBE2S	24 kDa	1	4	0
86	Putative uncharacterized protein DKFZp686E1899 OS=Homo sapiens GN=DKFZp686E1899 PE=2 SV=1	Q5HYL6_HUMAN (+1)		40 kDa	14	17	12
160	14-3-3 protein zeta/delta OS=Homo sapiens GN=YWHAZ PE=1 SV=1	1433Z_HUMAN (+1)	YWHAZ	28 kDa	8	11	6	YES
310	Alkyldihydroxyacetonephosphate synthase, peroxisomal OS=Homo sapiens GN=AGPS PE=1 SV=1	ADAS_HUMAN (+1)	AGPS	73 kDa	4	7	2
410	cDNA, FLJ93632, highly similar to Homo sapiens heterogeneous nuclear ribonucleoprotein R (HNRPR), mRNA OS=Homo sapiens PE=2 SV=1	B2R7W4_HUMAN (+1)		71 kDa	3	6	1
446	Heterogeneous nuclear ribonucleoprotein U-like 1, isoform CRA_a OS=Homo sapiens GN=HNRPUL1 PE=4 SV=1	A0A024R0J9_HUMAN (+3)	HNRNPUL1	85 kDa	2	5	0	YES
511	Importin subunit alpha-5 OS=Homo sapiens GN=KPNA1 PE=1 SV=3	IMA5_HUMAN (+1)	KPNA1	60 kDa	3	6	1
631	RAB14, member RAS oncogene family, isoform CRA_a OS=Homo sapiens GN=RAB14 PE=3 SV=1	A0A024R845_HUMAN (+2)	RAB14	24 kDa	2	5	0
640	Melanoma antigen family D, 2, isoform CRA_a OS=Homo sapiens GN=MAGED2 PE=4 SV=1	A0A024R9Y7_HUMAN (+2)	MAGED2	65 kDa	2	5	0
671	Eukaryotic translation initiation factor 2A OS=Homo sapiens GN=EIF2A PE=1 SV=3	EIF2A_HUMAN	EIF2A	65 kDa	2	5	0	YES
698	U4/U6 small nuclear ribonucleoprotein Prp31 OS=Homo sapiens GN=PRPF31 PE=1 SV=1	E7EVX8_HUMAN (+2)	PRPF31	55 kDa	2	5	0
731	Catenin (Cadherin-associated protein), beta 1, 88kDa, isoform CRA_a OS=Homo sapiens GN=CTNNB1 PE=4 SV=1	A0A024R2Q3_HUMAN (+5)	CTNNB1	85 kDa	2	5	0	YES
107	cDNA FLJ55916, highly similar to General transcription factor II-I OS=Homo sapiens PE=2 SV=1	B4DH52_HUMAN		112 kDa	13	16	10
188	Guanine nucleotide binding protein-like 3 (Nucleolar), isoform CRA_b OS=Homo sapiens GN=GNL3 PE=4 SV=1	A0A024R2Z6_HUMAN	GNL3	61 kDa	6	9	3	YES
211	ACLY variant protein (Fragment) OS=Homo sapiens GN=ACLY variant protein PE=2 SV=1	Q4LE36_HUMAN	ACLY	125 kDa	6	9	3
275	Kinesin-like protein OS=Homo sapiens PE=2 SV=1	B2RAM6_HUMAN (+1)		119 kDa	8	11	5
342	Tyrosine--tRNA ligase, cytoplasmic OS=Homo sapiens GN=YARS PE=1 SV=4	SYYC_HUMAN	YARS	59 kDa	4	7	1
506	cDNA FLJ78119, highly similar to Homo sapiens G1 to S phase transition 1 (GSPT1), mRNA OS=Homo sapiens PE=2 SV=1	A8K2W7_HUMAN (+4)		56 kDa	3	6	0
312	Transitional endoplasmic reticulum ATPase OS=Homo sapiens GN=VCP PE=1 SV=4	TERA_HUMAN (+1)	VCP	89 kDa	4	7	0	YES
382	ATP-binding cassette, sub-family F (GCN20), member 2 OS=Homo sapiens GN=ABCF2 PE=3 SV=1	A0A090N7X1_HUMAN (+2)	ABCF2	71 kDa	6	9	2
448	Palladin OS=Homo sapiens GN=PALLD PE=1 SV=3	PALLD_HUMAN	PALLD	151 kDa	4	7	0
155	DNA helicase OS=Homo sapiens PE=2 SV=1	B2R7C5_HUMAN (+1)		91 kDa	7	10	2
318	Kinesin light chain 1J OS=Homo sapiens GN=KNS2 PE=2 SV=1	Q7RTP8_HUMAN (+3)		71 kDa	6	9	1
33	Leucine-rich PPR-motif containing OS=Homo sapiens GN=LRPPRC PE=4 SV=1	E5KNY5_HUMAN (+1)	LRPPRC	158 kDa	26	29	20	YES
341	DNA damage-binding protein 1 OS=Homo sapiens GN=DDB1 PE=1 SV=1	DDB1_HUMAN	DDB1	127 kDa	6	9	0
401	cDNA FLJ51387, highly similar to Asparagine synthetase (glutamine-hydrolyzing) (EC 6.3.5.4) OS=Homo sapiens PE=2 SV=1	B4DY32_HUMAN		55 kDa	6	9	0
114	Inosine-5'-monophosphate dehydrogenase 2 OS=Homo sapiens GN=IMPDH2 PE=1 SV=2	IMDH2_HUMAN	IMPDH2	56 kDa	13	16	6
151	Structural maintenance of chromosomes protein OS=Homo sapiens GN=SMC3 PE=2 SV=1	Q86VX4_HUMAN (+1)	SMC3	142 kDa	6	8	12
579	Formin binding protein 4, isoform CRA_d OS=Homo sapiens GN=FNBP4 PE=4 SV=1	D3DQS4_HUMAN (+1)	FNBP4	110 kDa	0	2	4	YES
424	Phosphoribosylformylglycinamidine synthase (FGAR amidotransferase), isoform CRA_b OS=Homo sapiens GN=PFAS PE=2 SV=1	A8K8N7_HUMAN (+2)	PFAS	145 kDa	1	3	4	YES
436	60S ribosomal protein L6 OS=Homo sapiens GN=RPL6 PE=3 SV=1	A0A024RBK3_HUMAN (+4)	RPL6	33 kDa	2	4	5	YES
521	Sideroflexin-1 OS=Homo sapiens GN=SFXN1 PE=1 SV=4	SFXN1_HUMAN	SFXN1	36 kDa	0	2	3	YES
656	Protein phosphatase methylesterase 1 OS=Homo sapiens GN=PPME1 PE=1 SV=3	PPME1_HUMAN	PPME1	42 kDa	1	3	4
749	cDNA FLJ78476, highly similar to Homo sapiens WD repeat and HMG-box DNA binding protein 1 (WDHD1), transcript variant 1, mRNA OS=Homo sapiens PE=2 SV=1	A8KAE0_HUMAN (+1)	WDHD1	126 kDa	0	2	3	YES
802	cDNA, FLJ93628, Homo sapiens methylene tetrahydrofolate dehydrogenase (NAD+dependent), methenyltetrahydrofolate cyclohydrolase (MTHFD2),nuclear gene encoding mitochondrial protein, mRNA OS=Homo sapiens PE=1 SV=1	B2R7W0_HUMAN		37 kDa	1	3	4
362	Adenosine deaminase, RNA-specific isoform ADAR-a variant (Fragment) OS=Homo sapiens PE=2 SV=1	Q59EC0_HUMAN		138 kDa	5	7	7
378	Ubiquitin carboxyl-terminal hydrolase OS=Homo sapiens PE=2 SV=1	B7ZAX6_HUMAN (+1)	USP7	126 kDa	2	4	4
432	Isocitrate dehydrogenase [NAD] subunit, mitochondrial (Fragment) OS=Homo sapiens PE=2 SV=1	Q53GF8_HUMAN		40 kDa	3	5	5
715	Transcription initiation factor IIB OS=Homo sapiens GN=GTF2B PE=1 SV=1	TF2B_HUMAN	GTF2B	35 kDa	0	2	2
849	Tumor susceptibility gene 101 protein OS=Homo sapiens GN=TSG101 PE=1 SV=1	F5H442_HUMAN (+1)	TSG101	41 kDa	0	2	2
922	Adenylate kinase isoenzyme 6 OS=Homo sapiens GN=TAF9 PE=1 SV=1	A0A087WVD7_HUMAN (+1)	AK6	13 kDa	0	2	2
945	Helicase-like transcription factor OS=Homo sapiens GN=HLTF PE=1 SV=1	A0A0C4DGA6_HUMAN (+3)	HLTF	114 kDa	0	2	2
1059	Methylosome subunit pICln OS=Homo sapiens GN=CLNS1A PE=1 SV=1	E9PJF4_HUMAN (+3)	CLNS1A	20 kDa	0	2	2
1063	28S ribosomal protein S29, mitochondrial OS=Homo sapiens GN=DAP3 PE=1 SV=1	RT29_HUMAN	DAP3	46 kDa	0	2	2
54	Poly(rC)-binding protein 1 OS=Homo sapiens GN=PCBP1 PE=1 SV=2	PCBP1_HUMAN (+1)	PCBP1	37 kDa	7	9	8	YES
326	Nuclear pore complex protein Nup133 OS=Homo sapiens GN=NUP133 PE=1 SV=2	NU133_HUMAN	NUP133	129 kDa	3	5	4	YES
335	GTP-binding nuclear protein Ran OS=Homo sapiens GN=RAN PE=1 SV=1	B5MDF5_HUMAN (+2)	RAN	26 kDa	4	6	5
355	60S ribosomal protein L8 OS=Homo sapiens GN=RPL8 PE=1 SV=2	RL8_HUMAN	RPL8	28 kDa	3	5	4	YES
406	Glycine--tRNA ligase OS=Homo sapiens GN=GARS PE=1 SV=3	SYG_HUMAN	GARS	83 kDa	1	3	2	YES
423	60S ribosomal protein L24 OS=Homo sapiens GN=RPL24 PE=1 SV=1	RL24_HUMAN (+1)	RPL24	18 kDa	3	5	4
449	GIPC PDZ domain containing family, member 1, isoform CRA_a OS=Homo sapiens GN=GIPC1 PE=4 SV=1	A0A024R7I0_HUMAN (+2)	GIPC1	36 kDa	2	4	3	YES
483	Squamous cell carcinoma antigen recognized by T-cells 3 OS=Homo sapiens GN=SART3 PE=1 SV=1	SART3_HUMAN	SART3	110 kDa	3	5	4
486	Eukaryotic translation initiation factor 3 subunit I OS=Homo sapiens GN=EIF3I PE=1 SV=1	EIF3I_HUMAN (+2)	EIF3I	37 kDa	3	5	4	YES
489	Nuclease-sensitive element-binding protein 1 OS=Homo sapiens GN=YBX1 PE=1 SV=3	YBOX1_HUMAN	YBX1	36 kDa	2	4	3
643	Sorting nexin OS=Homo sapiens GN=SNX9 PE=1 SV=1	A0A087WYU1_HUMAN (+2)		66 kDa	1	3	2
652	cDNA, FLJ95457, highly similar to Homo sapiens tubulin, beta, 4 (TUBB4), mRNA OS=Homo sapiens PE=2 SV=1	B2RBD5_HUMAN (+1)		50 kDa	1	3	2
702	Nucleosome assembly protein 1-like 1, isoform CRA_a OS=Homo sapiens GN=NAP1L1 PE=3 SV=1	A0A024RBB7_HUMAN (+14)	NAP1L1	45 kDa	1	3	2
707	PRPF4 protein OS=Homo sapiens GN=PRPF4 PE=2 SV=1	Q6IAP9_HUMAN	PRPF4	58 kDa	1	3	2	YES
718	NADH dehydrogenase (Ubiquinone) 1 alpha subcomplex, 10, 42kDa, isoform CRA_b OS=Homo sapiens GN=NDUFA10 PE=4 SV=1	A0A024R4B3_HUMAN (+5)	NDUFA10	41 kDa	0	2	1
736	Stomatin-like protein 2, mitochondrial OS=Homo sapiens GN=STOML2 PE=1 SV=1	STML2_HUMAN	STOML2	39 kDa	1	3	2
745	Syntrophin, beta 2 (Dystrophin-associated protein A1, 59kDa, basic component 2), isoform CRA_a OS=Homo sapiens GN=SNTB2 PE=4 SV=1	A0A024R732_HUMAN (+1)	SNTB2	58 kDa	0	2	1	YES
763	Tryptophanyl-tRNA synthetase, isoform CRA_a OS=Homo sapiens GN=WARS PE=3 SV=1	A0A024R6K8_HUMAN (+1)	WARS	53 kDa	0	2	1
800	Protein GPR108 (Fragment) OS=Homo sapiens GN=GPR108 PE=1 SV=1	M0QYF6_HUMAN	GPR108	24 kDa	0	2	1
810	cDNA FLJ76282, highly similar to Homo sapiens proteasome (prosome, macropain) 26S subunit, non-ATPase, 5 (PSMD5), mRNA OS=Homo sapiens PE=2 SV=1	A8K4T6_HUMAN (+1)		56 kDa	0	2	1
818	Coatomer subunit epsilon OS=Homo sapiens GN=COPE PE=1 SV=3	COPE_HUMAN (+2)	COPE	34 kDa	0	2	1
842	Heterogeneous nuclear ribonucleoprotein H2 OS=Homo sapiens GN=HNRNPH2 PE=1 SV=1	HNRH2_HUMAN	HNRNPH2	49 kDa	1	3	2
846	Nuclear export mediator factor NEMF (Fragment) OS=Homo sapiens GN=NEMF PE=1 SV=5	G3V5V3_HUMAN (+1)	NEMF	114 kDa	0	2	1	YES
852	cDNA FLJ56443, highly similar to Putative ATP-dependent RNA helicase DHX33 (EC 3.6.1.-) OS=Homo sapiens PE=2 SV=1	B4DIS6_HUMAN (+1)	DHX33	85 kDa	0	2	1	YES
859	Nitric oxide synthase-interacting protein OS=Homo sapiens GN=NOSIP PE=1 SV=1	NOSIP_HUMAN	NOSIP	33 kDa	0	2	1
902	Echinoderm microtubule-associated protein-like 4 OS=Homo sapiens GN=EML4 PE=1 SV=3	EMAL4_HUMAN	EML4	109 kDa	0	2	1
910	Lymphokine-activated killer T-cell-originated protein kinase (Fragment) OS=Homo sapiens GN=PBK PE=1 SV=2	E5RFX4_HUMAN (+2)	PBK	17 kDa	0	2	1	YES
916	cDNA FLJ76472, highly similar to Homo sapiens Fas (TNFRSF6) associated factor 1 (FAF1), transcript variant 1, mRNA OS=Homo sapiens PE=2 SV=1	A8K9X5_HUMAN (+1)		74 kDa	0	2	1
920	cDNA FLJ76290, highly similar to Homo sapiens TIA1 cytotoxic granule-associated RNA bindingprotein-like 1 (TIAL1), transcript variant 1, mRNA OS=Homo sapiens PE=2 SV=1	A8K5C4_HUMAN (+2)		42 kDa	0	2	1
930	Peroxisome biogenesis factor 1 OS=Homo sapiens GN=PEX1 PE=1 SV=1	A0A0C4DG33_HUMAN	PEX1	137 kDa	0	2	1
964	Malate dehydrogenase OS=Homo sapiens GN=MDH2 PE=3 SV=1	A0A024R4K3_HUMAN (+4)	MDH2	36 kDa	0	2	1
998	26S proteasome non-ATPase regulatory subunit 9 OS=Homo sapiens GN=PSMD9 PE=1 SV=1	F5GX23_HUMAN (+3)	PSMD9	20 kDa	0	2	1
1000	Chromosome 9 open reading frame 32, isoform CRA_a OS=Homo sapiens GN=C9orf32 PE=4 SV=1	A0A024R8E4_HUMAN (+1)	NTMT1	25 kDa	0	2	1
1003	Pleiotropic regulator 1 OS=Homo sapiens GN=PLRG1 PE=1 SV=1	PLRG1_HUMAN	plrg1	57 kDa	0	2	1
1012	DnaJ homolog subfamily B member 4 OS=Homo sapiens GN=DNAJB4 PE=1 SV=1	DNJB4_HUMAN (+1)	DNAJB4	38 kDa	0	2	1
1016	RAB2, member RAS oncogene family, isoform CRA_a OS=Homo sapiens GN=RAB2 PE=3 SV=1	A0A024R7V6_HUMAN (+1)	RAB2A	24 kDa	0	2	1
1093	Epidermal growth factor receptor substrate 15 OS=Homo sapiens GN=EPS15 PE=1 SV=1	B1AUU8_HUMAN (+2)	EPS15	84 kDa	0	2	1
1098	Pre-mRNA-processing factor 40 homolog A OS=Homo sapiens GN=PRPF40A PE=1 SV=2	PR40A_HUMAN	PRPF40A	109 kDa	0	2	1
1122	Charged multivesicular body protein 1a OS=Homo sapiens GN=CHMP1A PE=1 SV=1	F8VVT7_HUMAN	CHMP1A	21 kDa	0	2	1
1173	WD repeat-containing protein 43 OS=Homo sapiens GN=WDR43 PE=1 SV=3	WDR43_HUMAN	WDR43	75 kDa	0	2	1
1174	Calcium/calmodulin-dependent protein kinase (CaM kinase) II delta, isoform CRA_a OS=Homo sapiens GN=CAMK2D PE=4 SV=1	A0A024RDK3_HUMAN (+6)	CAMK2D	56 kDa	0	2	1
1182	Prolyl 4-hydroxylase subunit alpha-3 OS=Homo sapiens GN=P4HA3 PE=1 SV=1	P4HA3_HUMAN	P4HA3	61 kDa	0	2	1
1227	Retrotransposon-derived protein PEG10 OS=Homo sapiens GN=PEG10 PE=1 SV=1	A0A087WUL4_HUMAN (+5)	PEG10	84 kDa	0	2	1	YES
1238	Protein phosphatase 1, regulatory (Inhibitor) subunit 13 like, isoform CRA_a OS=Homo sapiens GN=PPP1R13L PE=4 SV=1	A0A024R0Q5_HUMAN (+1)	PPP1R13L	89 kDa	0	2	1
1240	6-phosphogluconate dehydrogenase, decarboxylating OS=Homo sapiens PE=2 SV=1	B4DL86_HUMAN		47 kDa	0	2	1
1274	cDNA FLJ51688, highly similar to Cleavage stimulation factor 50 kDa subunit OS=Homo sapiens PE=2 SV=1	B4DDG3_HUMAN (+1)		47 kDa	0	2	1
1288	Coiled-coil domain-containing protein 86 OS=Homo sapiens GN=CCDC86 PE=1 SV=1	CCD86_HUMAN	CCDC86	40 kDa	0	2	1
1289	Phosphorylase b kinase regulatory subunit beta OS=Homo sapiens GN=PHKB PE=1 SV=3	KPBB_HUMAN	PHKB	125 kDa	0	2	1
1291	Metadherin, isoform CRA_a OS=Homo sapiens GN=MTDH PE=4 SV=1	A0A024R9D2_HUMAN (+2)	MTDH	64 kDa	0	2	1
1296	CD2 antigen (Cytoplasmic tail) binding protein 2, isoform CRA_a OS=Homo sapiens GN=CD2BP2 PE=4 SV=1	A0A024QZC1_HUMAN (+1)	CD2BP2	38 kDa	0	2	1
1304	Protein LTV1 homolog OS=Homo sapiens GN=LTV1 PE=1 SV=1	LTV1_HUMAN	LTV1	55 kDa	0	2	1
1349	Mitogen activated protein kinase kinase 3 OS=Homo sapiens GN=MAP2K3 PE=2 SV=1	C7DUW4_HUMAN (+4)	MAP2K3	39 kDa	0	2	1
1351	HAUS augmin-like complex subunit 6 OS=Homo sapiens GN=HAUS6 PE=1 SV=2	HAUS6_HUMAN (+1)	HAUS6	109 kDa	0	2	1
328	60S ribosomal protein L13 OS=Homo sapiens GN=RPL13 PE=2 SV=1	A8K4C8_HUMAN (+2)	RPL13	24 kDa	3	5	3	YES
348	60S ribosomal protein L9 OS=Homo sapiens GN=RPL9 PE=2 SV=1	Q53Z07_HUMAN (+1)	RPL9	22 kDa	3	5	3	YES
366	Cell growth-inhibiting protein 34 OS=Homo sapiens PE=2 SV=1	Q08ES8_HUMAN (+2)		20 kDa	2	4	2
376	Histone-binding protein RBBP7 OS=Homo sapiens GN=RBBP7 PE=1 SV=1	E9PC52_HUMAN (+2)	RBBP7	47 kDa	5	7	5
445	Sequestosome-1 OS=Homo sapiens GN=SQSTM1 PE=1 SV=1	SQSTM_HUMAN	SQSTM1	48 kDa	2	4	2
501	Ribosomal protein L19 OS=Homo sapiens GN=RPL19 PE=1 SV=1	J3KTE4_HUMAN (+3)	RPL19	23 kDa	3	5	3
504	Eukaryotic translation initiation factor 3 subunit D OS=Homo sapiens GN=EIF3D PE=1 SV=1	EIF3D_HUMAN	EIF3D	64 kDa	3	5	3
546	Chromobox homolog 3 (HP1 gamma homolog, Drosophila) OS=Homo sapiens GN=CBX3 PE=4 SV=1	A4D177_HUMAN (+1)	CBX3	21 kDa	2	4	2
582	Tubulin beta-6 chain OS=Homo sapiens GN=TUBB6 PE=1 SV=1	TBB6_HUMAN	TUBB6	50 kDa	2	4	2
648	AP-3 complex subunit beta OS=Homo sapiens PE=2 SV=1	A8K586_HUMAN		121 kDa	1	3	1
660	Aladin OS=Homo sapiens GN=AAAS PE=1 SV=1	AAAS_HUMAN (+1)	AAAS	60 kDa	0	2	0
663	Serine/threonine-protein kinase 26 OS=Homo sapiens GN=STK26 PE=1 SV=1	B4E0Y9_HUMAN (+3)	STK26	49 kDa	0	2	0
725	Unconventional myosin-Va OS=Homo sapiens GN=MYO5A PE=1 SV=1	A0A087WY00_HUMAN (+5)	MYO5A	212 kDa	1	3	1
741	Angiomotin like 1, isoform CRA_a OS=Homo sapiens GN=AMOTL1 PE=4 SV=1	A0A024R3A6_HUMAN (+1)	AMOTL1	107 kDa	0	2	0
750	Phenylalanine--tRNA ligase alpha subunit OS=Homo sapiens GN=FARSA PE=1 SV=1	K7ER00_HUMAN (+2)	FARSA	62 kDa	0	2	0
770	Glutathione reductase, mitochondrial OS=Homo sapiens GN=GSR PE=1 SV=2	GSHR_HUMAN (+1)	GSR	56 kDa	1	3	1
778	Protein transport protein Sec23A OS=Homo sapiens GN=SEC23A PE=1 SV=1	F5H365_HUMAN (+1)	SEC23A	83 kDa	1	3	1
799	HCG27698, isoform CRA_a OS=Homo sapiens GN=hCG_27698 PE=3 SV=1	A0A024RAS3_HUMAN (+2)	DDX47	51 kDa	1	3	1
815	Centrosomal protein of 55 kDa OS=Homo sapiens GN=CEP55 PE=1 SV=3	CEP55_HUMAN (+1)	CEP55	54 kDa	0	2	0
838	60S ribosomal protein L28 OS=Homo sapiens GN=RPL28 PE=1 SV=1	H0YKD8_HUMAN (+1)	RPL28	19 kDa	0	2	0	YES
843	Pyrroline-5-carboxylate reductase OS=Homo sapiens GN=PYCRL PE=1 SV=1	A0A0A0MQS1_HUMAN (+1)	PYCRL	30 kDa	1	3	1
854	Eukaryotic translation initiation factor 5B OS=Homo sapiens GN=EIF5B PE=1 SV=1	A0A087WUT6_HUMAN (+2)	EIF5B	139 kDa	0	2	0
885	Ubiquitin carboxyl-terminal hydrolase 10 OS=Homo sapiens GN=USP10 PE=1 SV=2	UBP10_HUMAN	USP10	87 kDa	0	2	0	YES
887	Ras-related protein Rab-18 OS=Homo sapiens GN=RAB18 PE=1 SV=1	RAB18_HUMAN	RAB18	23 kDa	0	2	0
890	cDNA, FLJ95064, highly similar to Homo sapiens nin one binding protein (NOB1P), mRNA OS=Homo sapiens PE=2 SV=1	B2RAR2_HUMAN (+1)		47 kDa	0	2	0
895	SARS protein OS=Homo sapiens GN=SARS PE=2 SV=1	Q0VGA5_HUMAN (+3)	SARS	58 kDa	0	2	0
900	Casein kinase II subunit alpha OS=Homo sapiens GN=CSNK2A1 PE=1 SV=1	E7EU96_HUMAN	CSNK2A1	45 kDa	0	2	0
909	Transcription elongation factor SPT5 OS=Homo sapiens PE=2 SV=1	B4DZJ7_HUMAN (+2)		118 kDa	0	2	0
911	GTPase Era, mitochondrial OS=Homo sapiens GN=ERAL1 PE=1 SV=2	ERAL1_HUMAN	ERAL1	48 kDa	1	3	1
914	Actin-like protein 6A OS=Homo sapiens GN=ACTL6A PE=1 SV=1	ACL6A_HUMAN (+2)	ACTL6A	47 kDa	0	2	0
937	U3 small nucleolar RNA-associated protein 15 homolog OS=Homo sapiens GN=UTP15 PE=1 SV=3	UTP15_HUMAN	UTP15	58 kDa	0	2	0	YES
938	La 4.1 protein (Fragment) OS=Homo sapiens PE=2 SV=1	Q14730_HUMAN		34 kDa	0	2	0
948	cDNA FLJ58517, highly similar to Calpain-2 catalytic subunit (EC 3.4.22.53) OS=Homo sapiens PE=2 SV=1	B4DN77_HUMAN (+3)	CAPN2	72 kDa	0	2	0
949	3-hydroxy-3-methylglutaryl-Coenzyme A synthase 1 (Soluble), isoform CRA_a OS=Homo sapiens GN=HMGCS1 PE=4 SV=1	A0A024R059_HUMAN (+3)	HMGCS1	57 kDa	0	2	0
952	Sorting nexin-27 OS=Homo sapiens GN=SNX27 PE=1 SV=1	A0A0C4DFU6_HUMAN (+1)	SNX27	51 kDa	0	2	0
954	cDNA FLJ37368 fis, clone BRAMY2024530, highly similar to Zinc phosphodiesterase ELAC protein 2 (EC 3.1.26.11) OS=Homo sapiens PE=2 SV=1	B3KT00_HUMAN (+3)		90 kDa	0	2	0
958	cDNA FLJ55435, highly similar to Gamma-tubulin complex component 3 OS=Homo sapiens PE=2 SV=1	B4DYP7_HUMAN (+1)	TUBGCP3	103 kDa	0	2	0
962	Pleckstrin homology domain containing, family C (With FERM domain) member 1, isoform CRA_b OS=Homo sapiens GN=PLEKHC1 PE=4 SV=1	A0A024R687_HUMAN (+2)	FERMT2	78 kDa	0	2	0
969	Rho guanine nucleotide exchange factor (GEF) 1, isoform CRA_e OS=Homo sapiens GN=ARHGEF1 PE=4 SV=1	A0A024R0R1_HUMAN (+2)	arhgef1	102 kDa	0	2	0
973	Splicing factor, arginine/serine-rich 14, isoform CRA_a OS=Homo sapiens GN=SFRS14 PE=4 SV=1	A0A024R7K0_HUMAN (+3)		120 kDa	1	3	1
977	Ribosome biogenesis protein BRX1 homolog OS=Homo sapiens GN=BRIX1 PE=1 SV=2	BRX1_HUMAN	BRIX1	41 kDa	0	2	0
983	Spermatogenesis-associated protein 5-like protein 1 OS=Homo sapiens GN=SPATA5L1 PE=1 SV=2	SPA5L_HUMAN	SPATA5L1	81 kDa	0	2	0
984	28S ribosomal protein S34, mitochondrial OS=Homo sapiens GN=MRPS34 PE=1 SV=1	A0A087WUZ8_HUMAN (+3)		21 kDa	0	2	0
992	Proteasome subunit beta type-5 OS=Homo sapiens GN=PSMB5 PE=1 SV=3	PSB5_HUMAN	PSMB5	28 kDa	1	3	1
1009	ATP-dependent RNA helicase DDX50 OS=Homo sapiens GN=DDX50 PE=1 SV=1	A0A087WVC1_HUMAN (+2)	DDX50	82 kDa	0	2	0
1035	Protein polybromo-1 OS=Homo sapiens GN=PBRM1 PE=1 SV=1	PB1_HUMAN	PBRM1	193 kDa	0	2	0
1036	cDNA FLJ75083, highly similar to Homo sapiens amine oxidase (flavin containing) domain 2 (AOF2),mRNA OS=Homo sapiens PE=1 SV=1	A8K2R3_HUMAN (+1)		81 kDa	0	2	0
1038	Leucine-rich repeat-containing protein 59 OS=Homo sapiens GN=LRRC59 PE=1 SV=1	LRC59_HUMAN	LRRC59	35 kDa	0	2	0
1052	28S ribosomal protein S9, mitochondrial OS=Homo sapiens GN=MRPS9 PE=1 SV=2	RT09_HUMAN	MRPS9	46 kDa	1	3	1
1067	Prefoldin subunit 3 OS=Homo sapiens GN=VBP1 PE=1 SV=1	B4DWR3_HUMAN (+3)	VBP1	22 kDa	0	2	0
1070	Crn-related protein kim1 OS=Homo sapiens PE=2 SV=1	Q71SV8_HUMAN (+1)		100 kDa	0	2	0
1082	Oxysterol-binding protein OS=Homo sapiens PE=2 SV=1	B3KUL5_HUMAN (+1)		84 kDa	0	2	0
1094	Protein ECT2 OS=Homo sapiens GN=ECT2 PE=1 SV=4	ECT2_HUMAN	ECT2	104 kDa	0	2	0
1101	Cystathionine beta-synthase OS=Homo sapiens PE=2 SV=1	B7Z2D6_HUMAN (+1)	CBS	56 kDa	0	2	0
1129	Ras-related protein Rab-10 OS=Homo sapiens GN=RAB10 PE=1 SV=1	RAB10_HUMAN	RAB10	23 kDa	0	2	0
1133	Carnitine palmitoyltransferase 1A (Liver), isoform CRA_a OS=Homo sapiens GN=CPT1A PE=3 SV=1	A0A024R5F4_HUMAN (+2)	CPT1A	88 kDa	0	2	0
1134	AP-2 complex subunit alpha-1 OS=Homo sapiens GN=AP2A1 PE=1 SV=3	AP2A1_HUMAN	AP2A1	108 kDa	0	2	0
1136	Secernin 1 OS=Homo sapiens GN=SCRN1 PE=4 SV=1	A0A090N7T9_HUMAN (+1)	SCRN1	46 kDa	0	2	0
1140	Tyrosine--tRNA ligase, mitochondrial OS=Homo sapiens GN=YARS2 PE=1 SV=2	SYYM_HUMAN	YARS2	53 kDa	0	2	0
1144	Pumilio domain-containing protein KIAA0020 OS=Homo sapiens GN=KIAA0020 PE=1 SV=3	K0020_HUMAN		74 kDa	0	2	0
1146	Oxidative-stress responsive 1, isoform CRA_a OS=Homo sapiens GN=OXSR1 PE=4 SV=1	A0A024R2M7_HUMAN (+1)	OXSR1	58 kDa	0	2	0
1149	cDNA FLJ53905, highly similar to Phosphatidylinositol-4-phosphate 3-kinase C2domain-containing alpha polypeptide (EC 2.7.1.154) OS=Homo sapiens PE=2 SV=1	B4DG55_HUMAN (+2)	PIK3C2A	148 kDa	0	2	0
1153	A-kinase anchor protein 8 OS=Homo sapiens GN=AKAP8 PE=1 SV=1	AKAP8_HUMAN (+2)	AKAP8	76 kDa	0	2	0
1157	Deoxynucleotidyltransferase terminal-interacting protein 2 OS=Homo sapiens GN=DNTTIP2 PE=1 SV=2	TDIF2_HUMAN	DNTTIP2	84 kDa	0	2	0	YES
1161	cDNA FLJ77055, highly similar to Homo sapiens WD repeat domain 75 (WDR75), mRNA (Fragment) OS=Homo sapiens PE=2 SV=1	A8K330_HUMAN (+1)		92 kDa	0	2	0
1163	WD repeat-containing protein 6 OS=Homo sapiens GN=WDR6 PE=1 SV=1	A0A087X295_HUMAN (+4)	wdr6	125 kDa	0	2	0
1164	SWI/SNF related, matrix associated, actin dependent regulator of chromatin, subfamily d, member 1, isoform CRA_e OS=Homo sapiens GN=SMARCD1 PE=4 SV=1	A0A024R102_HUMAN (+1)	SMARCD1	71 kDa	0	2	0
1179	cDNA, FLJ93681, highly similar to Homo sapiens small nuclear ribonucleoprotein polypeptide A (SNRPA), mRNA OS=Homo sapiens PE=2 SV=1	B2R802_HUMAN (+1)		31 kDa	0	2	0
1183	Brain-specific angiogenesis inhibitor 1-associated protein 2-like protein 1 OS=Homo sapiens GN=BAIAP2L1 PE=1 SV=2	BI2L1_HUMAN	BAIAP2L1	57 kDa	0	2	0
1185	26S proteasome non-ATPase regulatory subunit 4 OS=Homo sapiens GN=PSMD4 PE=1 SV=1	PSMD4_HUMAN (+1)	PSMD4	41 kDa	0	2	0
1190	cDNA FLJ76832, highly similar to Homo sapiens mitochondrial ribosomal protein L19 (MRPL19), mRNA OS=Homo sapiens PE=2 SV=1	A8K5D5_HUMAN (+1)		32 kDa	0	2	0
1199	Mitochondrial ribosomal protein S27, isoform CRA_a OS=Homo sapiens GN=MRPS27 PE=4 SV=1	A0A024RAJ1_HUMAN (+3)	MRPS27	48 kDa	0	2	0
1217	Synembryn-A OS=Homo sapiens GN=RIC8A PE=1 SV=3	RIC8A_HUMAN	RIC8A	60 kDa	0	2	0
1228	cDNA FLJ78186 OS=Homo sapiens PE=2 SV=1	A8K3Y5_HUMAN (+1)		44 kDa	0	2	0
1229	Mitochondrial import receptor subunit TOM34 OS=Homo sapiens GN=TOMM34 PE=1 SV=2	TOM34_HUMAN	TOMM34	35 kDa	0	2	0
1235	28S ribosomal protein S22, mitochondrial OS=Homo sapiens GN=MRPS22 PE=1 SV=1	G5E9V5_HUMAN (+2)	MRPS22	41 kDa	0	2	0	YES
1243	Nuclear autoantigenic sperm protein OS=Homo sapiens GN=NASP PE=1 SV=2	NASP_HUMAN (+1)	NASP	85 kDa	0	2	0
1245	Serine palmitoyltransferase, long chain base subunit 1, isoform CRA_a OS=Homo sapiens GN=SPTLC1 PE=4 SV=1	A0A024R277_HUMAN (+1)	SPTLC1	53 kDa	0	2	0
1248	cDNA FLJ53290, highly similar to Cytoplasmic dynein 1 intermediate chain 2 OS=Homo sapiens PE=2 SV=1	B4DPZ3_HUMAN (+2)	DYNC1I2	70 kDa	0	2	0
1249	Trafficking protein particle complex subunit 5 OS=Homo sapiens GN=TRAPPC5 PE=1 SV=1	TPPC5_HUMAN	TRAPPC5	21 kDa	0	2	0
1255	Phosphoinositide-3-kinase, regulatory subunit 2 (P85 beta), isoform CRA_a OS=Homo sapiens GN=PIK3R2 PE=4 SV=1	A0A024R7N6_HUMAN (+1)	PIK3R2	82 kDa	0	2	0
1256	39S ribosomal protein L16, mitochondrial OS=Homo sapiens GN=MRPL16 PE=1 SV=1	RM16_HUMAN	MRPL16	28 kDa	0	2	0
1258	Plakophilin-3 OS=Homo sapiens GN=PKP3 PE=1 SV=1	PKP3_HUMAN	PKP3	87 kDa	0	2	0
1262	TBC1 domain family member 24 OS=Homo sapiens GN=TBC1D24 PE=1 SV=2	TBC24_HUMAN	TBC1D24	63 kDa	0	2	0
1263	cDNA FLJ75071, highly similar to Homo sapiens pinin, desmosome associated protein (PNN), mRNA OS=Homo sapiens PE=2 SV=1	A8K964_HUMAN (+1)		82 kDa	0	2	0
1268	Cytoplasmic aconitate hydratase OS=Homo sapiens GN=ACO1 PE=1 SV=3	ACOC_HUMAN (+1)	ACO1	98 kDa	0	2	0
1269	Protein RRP5 homolog OS=Homo sapiens GN=PDCD11 PE=1 SV=3	RRP5_HUMAN	PDCD11	209 kDa	0	2	0	YES
1272	L-xylulose reductase OS=Homo sapiens GN=DCXR PE=1 SV=2	DCXR_HUMAN (+2)	DCXR	26 kDa	0	2	0
1279	Fibroblast growth factor OS=Homo sapiens GN=FGF2 PE=1 SV=1	A0A087WUF6_HUMAN (+2)	FGF2	31 kDa	0	2	0
1292	Succinyl-CoA ligase subunit beta OS=Homo sapiens PE=2 SV=1	B4DRV2_HUMAN (+8)		44 kDa	0	2	0
1302	ADP-ribosylation factor GTPase activating protein 3, isoform CRA_a OS=Homo sapiens GN=ARFGAP3 PE=4 SV=1	A0A024R4U0_HUMAN (+2)	ARFGAP3	57 kDa	0	2	0
1303	Probable ATP-dependent RNA helicase DHX40 OS=Homo sapiens GN=DHX40 PE=1 SV=2	DHX40_HUMAN	DHX40	89 kDa	0	2	0
1305	Phosphoribosyl pyrophosphate synthetase-associated protein 2, isoform CRA_a OS=Homo sapiens GN=PRPSAP2 PE=4 SV=1	A0A024QYY3_HUMAN (+3)	PRPSAP2	41 kDa	0	2	0
1307	cDNA FLJ59206, highly similar to Eukaryotic translation initiation factor 4B OS=Homo sapiens PE=2 SV=1	B4DEP6_HUMAN (+3)		66 kDa	0	2	0
1311	EF-hand domain-containing protein D1 OS=Homo sapiens GN=EFHD1 PE=1 SV=1	EFHD1_HUMAN	EFHD1	27 kDa	0	2	0
1314	MAP/microtubule affinity-regulating kinase 3 OS=Homo sapiens GN=MARK3 PE=1 SV=1	A0A0A0MQR8_HUMAN (+3)	MARK3	80 kDa	0	2	0
1321	Hydroxysteroid dehydrogenase like 2, isoform CRA_c OS=Homo sapiens GN=HSDL2 PE=4 SV=1	A0A024R159_HUMAN (+2)	HSDL2	37 kDa	0	2	0
1328	THO complex subunit 6 homolog OS=Homo sapiens GN=THOC6 PE=1 SV=1	THOC6_HUMAN	thoc6	38 kDa	0	2	0
1332	Abl interactor 1 OS=Homo sapiens GN=ABI1 PE=1 SV=1	A0A0A0MRT6_HUMAN (+5)	ABI1	52 kDa	0	2	0
1333	Putative uncharacterized protein DKFZp686A111 OS=Homo sapiens GN=DKFZp686A111 PE=2 SV=1	Q6AHZ7_HUMAN (+2)		239 kDa	0	2	0
1337	Cell proliferation-inducing protein 41 OS=Homo sapiens PE=2 SV=1	A1KY36_HUMAN		73 kDa	0	2	0
1338	E3 ubiquitin-protein ligase UBR4 OS=Homo sapiens GN=UBR4 PE=1 SV=1	UBR4_HUMAN	UBR4	574 kDa	0	2	0
1339	Cytosolic purine 5'-nucleotidase OS=Homo sapiens GN=NT5C2 PE=1 SV=1	5NTC_HUMAN (+2)	NT5C2	65 kDa	0	2	0
1343	cDNA FLJ77927 OS=Homo sapiens PE=2 SV=1	A8K894_HUMAN (+3)	HNRNPLL	60 kDa	0	2	0
1353	Tripartite motif-containing 26, isoform CRA_a OS=Homo sapiens GN=TRIM26 PE=4 SV=1	A0A024RCP3_HUMAN (+1)	TRIM26	62 kDa	0	2	0
1356	WASH complex subunit 7 OS=Homo sapiens GN=KIAA1033 PE=1 SV=1	A0A087X256_HUMAN (+2)	KIAA1033	137 kDa	0	2	0
1374	U3 small nucleolar RNA-associated protein 14 homolog A OS=Homo sapiens GN=UTP14A PE=1 SV=1	UT14A_HUMAN	UTP14A	88 kDa	0	2	0	YES
1377	Zinc finger protein 598 OS=Homo sapiens GN=ZNF598 PE=1 SV=1	ZN598_HUMAN	ZNF598	99 kDa	0	2	0
1380	Glutathione S-transferase kappa 1 OS=Homo sapiens GN=GSTK1 PE=1 SV=1	E9PFN5_HUMAN (+3)	GSTK1	22 kDa	0	2	0
1384	Hsp70-binding protein 1 OS=Homo sapiens GN=HSPBP1 PE=1 SV=1	HPBP1_HUMAN	HSPBP1	39 kDa	0	2	0
1390	cDNA FLJ12172 fis, clone MAMMA1000684, highly similar to Opioid growth factor receptor OS=Homo sapiens PE=2 SV=1	B3KMQ6_HUMAN (+2)		73 kDa	0	2	0
1391	Sorting and assembly machinery component 50 homolog OS=Homo sapiens GN=SAMM50 PE=1 SV=3	SAM50_HUMAN	SAMM50	52 kDa	0	2	0
1392	cDNA FLJ10347 fis, clone NT2RM2001035, highly similar to CCR4-NOT transcription complex subunit 7 OS=Homo sapiens PE=2 SV=1	B3KM57_HUMAN (+2)		33 kDa	0	2	0
1395	Platelet-activating factor acetylhydrolase, isoform Ib, gamma subunit 29kDa, isoform CRA_a OS=Homo sapiens GN=PAFAH1B3 PE=4 SV=1	A0A024R0L6_HUMAN (+1)	PAFAH1B3	26 kDa	0	2	0
1397	Lysophosphatidylcholine acyltransferase 1 OS=Homo sapiens GN=LPCAT1 PE=1 SV=2	PCAT1_HUMAN	LPCAT1	59 kDa	0	2	0
1410	mRNA cap guanine-N7 methyltransferase OS=Homo sapiens PE=2 SV=1	A8K946_HUMAN (+4)	RNMT	58 kDa	0	2	0
1412	NF-kappa-B inhibitor-interacting Ras-like protein 2 OS=Homo sapiens GN=NKIRAS2 PE=1 SV=1	H7BXP1_HUMAN	NKIRAS2	26 kDa	0	2	0
1414	Rho-associated protein kinase 2 OS=Homo sapiens GN=ROCK2 PE=1 SV=4	ROCK2_HUMAN	ROCK2	161 kDa	0	2	0
1416	Bifunctional UDP-N-acetylglucosamine 2-epimerase/N-acetylmannosamine kinase OS=Homo sapiens GN=GNE PE=1 SV=1	GLCNE_HUMAN (+3)	GNE	79 kDa	0	2	0
1417	Regulator of chromosome condensation (Fragment) OS=Homo sapiens GN=RCC1 PE=1 SV=1	C9JW69_HUMAN (+2)	RCC1	40 kDa	0	2	0
1419	All-trans-retinol 13,14-reductase (Fragment) OS=Homo sapiens GN=RETSAT PE=1 SV=1	H7BZ81_HUMAN (+1)	RETSAT	35 kDa	0	2	0
1424	THO complex subunit 2 OS=Homo sapiens GN=THOC2 PE=1 SV=1	A0A0C4DG98_HUMAN (+1)	THOC2	170 kDa	0	2	0
179	DnaJ homolog subfamily A member 1 OS=Homo sapiens GN=DNAJA1 PE=1 SV=2	DNJA1_HUMAN	DNAJA1	45 kDa	7	9	6
210	Heterogeneous nuclear ribonucleoprotein A1, isoform CRA_b OS=Homo sapiens GN=HNRPA1 PE=4 SV=1	A0A024RAZ7_HUMAN (+3)	HNRNPA1	39 kDa	5	7	4	YES
302	Ribosome maturation protein SBDS OS=Homo sapiens GN=SBDS PE=1 SV=1	A0A087X020_HUMAN (+1)	SBDS	29 kDa	5	7	4
345	S-adenosylmethionine synthase isoform type-2 OS=Homo sapiens GN=MAT2A PE=1 SV=1	METK2_HUMAN	MAT2A	44 kDa	3	5	2
371	cDNA FLJ57604, highly similar to GMP synthase (glutamine-hydrolyzing) (EC 6.3.5.2) OS=Homo sapiens PE=2 SV=1	B4DUT7_HUMAN (+2)		71 kDa	4	6	3
380	Prohibitin variant (Fragment) OS=Homo sapiens PE=2 SV=1	Q53FV0_HUMAN	PHB	30 kDa	6	8	5
463	Epididymis secretory protein Li 73 OS=Homo sapiens GN=HEL-S-73 PE=2 SV=1	V9HW24_HUMAN		44 kDa	4	6	3
465	Asparagine--tRNA ligase, cytoplasmic OS=Homo sapiens GN=NARS PE=1 SV=1	SYNC_HUMAN	NARS	63 kDa	2	4	1
478	Trifunctional purine biosynthetic protein adenosine-3 OS=Homo sapiens GN=GART PE=1 SV=1	PUR2_HUMAN (+2)	GART	108 kDa	2	4	1
495	Protein arginine N-methyltransferase 1 OS=Homo sapiens GN=PRMT1 PE=1 SV=2	ANM1_HUMAN (+2)	PRMT1	42 kDa	4	6	3
508	Probable ATP-dependent RNA helicase DDX46 OS=Homo sapiens GN=DDX46 PE=1 SV=1	A0A0C4DG89_HUMAN (+1)	DDX46	117 kDa	1	3	0
559	Neuroblast differentiation-associated protein AHNAK OS=Homo sapiens GN=AHNAK PE=1 SV=2	AHNK_HUMAN	AHNAK	629 kDa	2	4	1
574	Elongator complex protein 3 OS=Homo sapiens GN=ELP3 PE=1 SV=2	ELP3_HUMAN	ELP3	62 kDa	1	3	0
580	Ribosomal protein L18, isoform CRA_c OS=Homo sapiens GN=RPL18 PE=4 SV=1	A0A024QZD1_HUMAN (+2)	RPL18	22 kDa	2	4	1	YES
581	Tubulin tyrosine ligase-like family, member 12, isoform CRA_a OS=Homo sapiens GN=TTLL12 PE=4 SV=1	A0A024R4U3_HUMAN (+1)	TTLL12	74 kDa	1	3	0	YES
583	CDW4/GRWD1 OS=Homo sapiens GN=GRWD1 PE=2 SV=1	A0MNN5_HUMAN (+4)	GRWD1	49 kDa	2	4	1
626	Dolichol-phosphate mannosyltransferase subunit 1 OS=Homo sapiens GN=DPM1 PE=1 SV=1	DPM1_HUMAN (+1)	DPM1	30 kDa	1	3	0
628	Guanine nucleotide binding protein-like 3 (Nucleolar)-like, isoform CRA_a OS=Homo sapiens GN=GNL3L PE=4 SV=1	A0A024R9Y6_HUMAN (+2)	GNL3L	66 kDa	1	3	0	YES
754	Translationally-controlled tumor protein OS=Homo sapiens GN=TPT1 PE=1 SV=1	TCTP_HUMAN	TPT1	20 kDa	1	3	0
787	cDNA FLJ55731, highly similar to Polymerase I and transcript release factor OS=Homo sapiens PE=2 SV=1	B4DNU9_HUMAN (+1)		42 kDa	1	3	0
813	AP-2 complex subunit mu OS=Homo sapiens GN=AP2M1 PE=1 SV=1	A0A087WY71_HUMAN (+2)	AP2M1	50 kDa	1	3	0
825	DnaJ homolog subfamily C member 10 OS=Homo sapiens GN=DNAJC10 PE=1 SV=2	DJC10_HUMAN	DNAJC10	91 kDa	1	3	0
827	Programmed cell death protein 6 OS=Homo sapiens GN=PDCD6 PE=1 SV=1	PDCD6_HUMAN (+1)	PDCD6	22 kDa	1	3	0
833	Importin-9 OS=Homo sapiens GN=IPO9 PE=1 SV=3	IPO9_HUMAN	IPO9	116 kDa	1	3	0
851	UMP-CMP kinase OS=Homo sapiens GN=CMPK PE=2 SV=1	B2R6S5_HUMAN (+4)	CMPK1	26 kDa	1	3	0
864	KIAA0324 (Fragment) OS=Homo sapiens GN=KIAA0324 PE=4 SV=1	O60382_HUMAN		191 kDa	1	3	0
883	Elongator complex protein 2 OS=Homo sapiens GN=ELP2 PE=1 SV=2	ELP2_HUMAN	ELP2	92 kDa	1	3	0
896	PDZ and LIM domain 5, isoform CRA_c OS=Homo sapiens GN=PDLIM5 PE=4 SV=1	A0A024RDE8_HUMAN (+1)	PDLIM5	64 kDa	1	3	0
897	DNA ligase 3 OS=Homo sapiens GN=LIG3 PE=1 SV=2	DNLI3_HUMAN	LIG3	113 kDa	1	3	0
901	26S proteasome non-ATPase regulatory subunit 8 OS=Homo sapiens GN=PSMD8 PE=1 SV=2	PSMD8_HUMAN (+3)	PSMD8	40 kDa	1	3	0
929	NADH dehydrogenase (Ubiquinone) 1 beta subcomplex, 10, 22kDa, isoform CRA_b OS=Homo sapiens GN=NDUFB10 PE=2 SV=1	A8K761_HUMAN (+1)	NDUFB10	21 kDa	1	3	0
1071	Melanoma-associated antigen 1 OS=Homo sapiens GN=MAGEA1 PE=1 SV=1	MAGA1_HUMAN (+1)	MAGEA1	34 kDa	1	3	0
1072	Regulator of nonsense transcripts 3B OS=Homo sapiens GN=UPF3B PE=1 SV=1	A0A087WYC8_HUMAN (+3)	UPF3B	25 kDa	1	3	0
1119	REST corepressor 1 OS=Homo sapiens GN=RCOR1 PE=1 SV=1	J3KN32_HUMAN (+1)	RCOR1	53 kDa	1	3	0
91	Matrin-3 OS=Homo sapiens GN=MATR3 PE=1 SV=2	MATR3_HUMAN	MATR3	95 kDa	10	12	8
118	Epididymis secretory protein Li 52 OS=Homo sapiens GN=HEL-S-52 PE=2 SV=1	V9HWG7_HUMAN (+1)	WDR1	66 kDa	12	14	10
189	Heterogeneous nuclear ribonucleoprotein A2/B1, isoform CRA_c OS=Homo sapiens GN=HNRPA2B1 PE=4 SV=1	A0A024RA61_HUMAN (+1)		37 kDa	6	8	4
279	Bcl-2-associated transcription factor 1 OS=Homo sapiens GN=BCLAF1 PE=1 SV=2	BCLF1_HUMAN (+4)	BCLAF1	106 kDa	2	4	0
316	Ribosomal protein S5, isoform CRA_a OS=Homo sapiens GN=RPS5 PE=3 SV=1	A0A024R4Q8_HUMAN (+3)	RPS5	23 kDa	5	7	3
360	Probable ATP-dependent RNA helicase DDX41 OS=Homo sapiens GN=DDX41 PE=1 SV=2	DDX41_HUMAN (+1)	DDX41	70 kDa	5	7	3
364	cDNA FLJ56618, highly similar to Ribosomal protein S6 kinase alpha-3 (EC 2.7.11.1) OS=Homo sapiens PE=2 SV=1	B4DG22_HUMAN (+3)	RPS6KA3	81 kDa	3	5	1
367	Heterogeneous nuclear ribonucleoprotein A3 OS=Homo sapiens GN=HNRNPA3 PE=1 SV=2	ROA3_HUMAN	HNRNPA3	40 kDa	3	5	1
407	ELAV-like protein 1 OS=Homo sapiens GN=ELAVL1 PE=1 SV=2	ELAV1_HUMAN	ELAVL1	36 kDa	4	6	2	YES
408	Histone deacetylase 2 OS=Homo sapiens GN=HDAC2 PE=1 SV=2	HDAC2_HUMAN	HDAC2	55 kDa	3	5	1
419	cDNA FLJ76053, highly similar to Homo sapiens Ras-GTPase activating protein SH3 domain-binding protein 2 (G3BP2), transcript variant 3, mRNA OS=Homo sapiens PE=2 SV=1	A8K6V7_HUMAN		51 kDa	4	6	2
434	Junction-mediating and -regulatory protein OS=Homo sapiens GN=JMY PE=1 SV=2	JMY_HUMAN	JMY	111 kDa	3	5	1
450	RAB1B protein OS=Homo sapiens GN=RAB1B PE=2 SV=1	Q6FIG4_HUMAN (+1)	RAB1B	22 kDa	3	5	1
473	Uncharacterized protein OS=Homo sapiens PE=4 SV=1	J3QQQ9_HUMAN (+4)		13 kDa	3	5	1
497	Adenosylhomocysteinase OS=Homo sapiens GN=FGFR2-AHCYL1 PE=2 SV=1	V5YQL4_HUMAN		131 kDa	3	5	1
607	Mitochondrial 2-oxoglutarate/malate carrier protein (Fragment) OS=Homo sapiens GN=SLC25A11 PE=1 SV=1	I3L1P8_HUMAN (+2)	SLC25A11	32 kDa	3	5	1	YES
621	Pescadillo homolog OS=Homo sapiens GN=PES1 PE=2 SV=1	B2RDF2_HUMAN (+2)	PES1	68 kDa	3	5	1	YES
630	Tight junction protein ZO-1 OS=Homo sapiens GN=TJP1 PE=1 SV=1	A0A087X0K9_HUMAN (+5)	TJP1	188 kDa	2	4	0	YES
717	Insulin-like growth factor 2 mRNA-binding protein 3 OS=Homo sapiens GN=IGF2BP3 PE=1 SV=2	IF2B3_HUMAN	IGF2BP3	64 kDa	2	4	0
807	Transcription factor p65 OS=Homo sapiens GN=RELA PE=1 SV=1	A0A087X0W8_HUMAN (+4)	RELA	50 kDa	2	4	0
931	HBS1-like protein (Fragment) OS=Homo sapiens GN=HBS1L PE=1 SV=1	H0YDX7_HUMAN (+1)	HBS1L	61 kDa	2	4	0
940	Cirhin OS=Homo sapiens GN=CIRH1A PE=1 SV=1	CIR1A_HUMAN		77 kDa	2	4	0
59	Sarcoplasmic/endoplasmic reticulum calcium ATPase 2 OS=Homo sapiens GN=ATP2A2 PE=1 SV=1	AT2A2_HUMAN	ATP2A2	115 kDa	10	12	7
64	ATPase family AAA domain-containing protein 3A OS=Homo sapiens GN=ATAD3A PE=1 SV=2	ATD3A_HUMAN	ATAD3A	71 kDa	13	15	10	YES
108	Pyruvate kinase PKM OS=Homo sapiens GN=PKM PE=1 SV=4	KPYM_HUMAN (+1)	PKM	58 kDa	9	11	6	YES
111	ATP synthase subunit alpha, mitochondrial OS=Homo sapiens GN=ATP5A1 PE=1 SV=1	ATPA_HUMAN (+1)	ATP5A1	60 kDa	14	16	11	YES
163	40S ribosomal protein S11 OS=Homo sapiens GN=RPS11 PE=1 SV=3	RS11_HUMAN	RPS11	18 kDa	9	11	6
218	Cofilin-1 OS=Homo sapiens GN=CFL1 PE=1 SV=3	COF1_HUMAN (+1)	CFL1	19 kDa	4	6	1	YES
253	Smoothelin OS=Homo sapiens GN=SMTN PE=1 SV=1	A0A087WVP4_HUMAN (+1)	SMTN	105 kDa	10	12	7
426	cDNA FLJ76127, highly similar to Homo sapiens replication factor C (activator 1) 5, 36.5kDa (RFC5), transcript variant 1, mRNA OS=Homo sapiens PE=2 SV=1	A8K3S0_HUMAN (+3)		38 kDa	5	7	2
536	Taperin OS=Homo sapiens GN=TPRN PE=1 SV=2	TPRN_HUMAN	TPRN	76 kDa	3	5	0	YES
557	EH-domain containing 4, isoform CRA_a OS=Homo sapiens GN=EHD4 PE=4 SV=1	A0A024R9N6_HUMAN (+2)	EHD4	61 kDa	4	6	1
31	Heat shock 60kDa protein 1 (Chaperonin), isoform CRA_a OS=Homo sapiens GN=HSPD1 PE=3 SV=1	A0A024R3X4_HUMAN (+2)	HSPD1	61 kDa	22	24	18	YES
119	D-3-phosphoglycerate dehydrogenase OS=Homo sapiens GN=PHGDH PE=1 SV=4	SERA_HUMAN	PHGDH	57 kDa	10	12	6	YES
133	cDNA FLJ75154, highly similar to Homo sapiens heterogeneous nuclear ribonucleoprotein C (C1/C2), mRNA OS=Homo sapiens PE=2 SV=1	A8K9A4_HUMAN (+8)		34 kDa	8	10	4
193	Arginine--tRNA ligase, cytoplasmic OS=Homo sapiens GN=RARS PE=1 SV=2	SYRC_HUMAN	RARS	75 kDa	11	13	7
203	Dolichyl-diphosphooligosaccharide--protein glycosyltransferase subunit 1 (Fragment) OS=Homo sapiens PE=2 SV=1	Q53EP4_HUMAN (+1)		69 kDa	7	9	3
239	ATP-dependent 6-phosphofructokinase, platelet type OS=Homo sapiens GN=PFKP PE=1 SV=2	PFKAP_HUMAN	PFKP	86 kDa	5	7	1	YES
247	Ubiquitin-activating enzyme E1 (A1S9T and BN75 temperature sensitivity complementing), isoform CRA_a OS=Homo sapiens GN=UBE1 PE=3 SV=1	A0A024R1A3_HUMAN (+1)	UBA1	118 kDa	10	12	6
329	cDNA FLJ53698, highly similar to Gelsolin OS=Homo sapiens PE=2 SV=1	B7Z992_HUMAN		79 kDa	4	6	0
375	MCM4 minichromosome maintenance deficient 4 (S. cerevisiae), isoform CRA_a OS=Homo sapiens GN=MCM4 PE=3 SV=1	A0A024R7U6_HUMAN (+3)	MCM4	97 kDa	4	6	0	YES
673	cDNA, FLJ93545, highly similar to Homo sapiens 5-aminoimidazole-4-carboxamide ribonucleotide formyltransferase/IMP cyclohydrolase (ATIC), mRNA OS=Homo sapiens PE=2 SV=1	B2R7P8_HUMAN (+2)		65 kDa	4	6	0
53	ATP-dependent RNA helicase A OS=Homo sapiens GN=DHX9 PE=1 SV=4	DHX9_HUMAN	DHX9	141 kDa	19	21	14	YES
97	ATP-dependent RNA helicase DDX3X OS=Homo sapiens GN=DDX3X PE=1 SV=1	A0A0D9SF53_HUMAN (+5)	DDX3X	81 kDa	12	14	7	YES
143	Synaptotagmin binding, cytoplasmic RNA interacting protein variant (Fragment) OS=Homo sapiens PE=2 SV=1	Q59GL1_HUMAN	SYNCRIP	60 kDa	8	10	3
158	cDNA FLJ51771, highly similar to SWI/SNF-related matrix-associatedactin-dependent regulator of chromatin subfamily A member5 (EC 3.6.1.-) OS=Homo sapiens PE=2 SV=1	B4DZC0_HUMAN (+2)		117 kDa	9	11	4
115	Alkaline phosphatase OS=Homo sapiens GN=ALPL PE=3 SV=1	A0A024RAG0_HUMAN (+1)	ALPL	57 kDa	11	13	5
248	Serine/threonine-protein phosphatase PP1-alpha catalytic subunit OS=Homo sapiens GN=PPP1CA PE=1 SV=1	PP1A_HUMAN	PPP1CA	38 kDa	9	11	3	YES
270	Ran GTPase activating protein 1, isoform CRA_d OS=Homo sapiens GN=RANGAP1 PE=4 SV=1	A0A024R1U0_HUMAN (+1)	RANGAP1	64 kDa	8	10	2	YES
109	T-complex protein 1 subunit gamma OS=Homo sapiens PE=2 SV=1	B3KX11_HUMAN (+3)	CCT3	58 kDa	11	13	4	YES
62	Prelamin-A/C OS=Homo sapiens GN=LMNA PE=1 SV=1	LMNA_HUMAN	LMNA	74 kDa	22	24	14	YES
157	X-ray repair complementing defective repair in Chinese hamster cells 6 (Ku autoantigen, 70kDa), isoform CRA_a OS=Homo sapiens GN=XRCC6 PE=4 SV=1	A0A024R1N4_HUMAN (+1)	XRCC6	70 kDa	11	13	1	YES
373	CTTNBP2 N-terminal like, isoform CRA_b OS=Homo sapiens GN=CTTNBP2NL PE=4 SV=1	A0A024R0C7_HUMAN (+1)	CTTNBP2NL	70 kDa	1	2	4	YES
532	Calmodulin-regulated spectrin-associated protein 2 OS=Homo sapiens GN=CAMSAP2 PE=1 SV=3	CAMP2_HUMAN	CAMSAP2	168 kDa	0	1	3
553	Isocitrate dehydrogenase [NADP] OS=Homo sapiens PE=2 SV=1	B2R5M8_HUMAN (+3)		47 kDa	1	2	3
594	Centrosomal protein of 192 kDa (Fragment) OS=Homo sapiens GN=CEP192 PE=1 SV=5	K7ELX0_HUMAN	CEP192	134 kDa	0	1	2	YES
685	Protein SEC13 homolog OS=Homo sapiens GN=SEC13 PE=1 SV=1	A0A0C4DFR6_HUMAN (+2)	SEC13	36 kDa	1	2	3
693	Eukaryotic translation initiation factor 2 beta OS=Homo sapiens GN=EIF2S2 PE=2 SV=1	B5BU01_HUMAN (+2)	EIF2S2	38 kDa	1	2	3	YES
701	Dynactin subunit 1 OS=Homo sapiens GN=DCTN1 PE=1 SV=3	DCTN1_HUMAN (+2)	DCTN1	142 kDa	1	2	3
719	Inorganic pyrophosphatase OS=Homo sapiens GN=PPA1 PE=1 SV=2	IPYR_HUMAN (+1)	PPA1	33 kDa	0	1	2
795	Triple functional domain protein OS=Homo sapiens GN=TRIO PE=1 SV=2	TRIO_HUMAN	TRIO	347 kDa	0	1	2
855	Eukaryotic translation initiation factor 3 subunit H OS=Homo sapiens GN=EIF3H PE=1 SV=1	A0A087WZK9_HUMAN (+6)	EIF3H	40 kDa	0	1	2
876	Melanoma-associated antigen G1 OS=Homo sapiens GN=NDNL2 PE=1 SV=1	MAGG1_HUMAN		34 kDa	0	1	2
1017	Proteasome subunit alpha type-1 OS=Homo sapiens GN=PSMA1 PE=1 SV=1	F5GX11_HUMAN (+2)	PSMA1	27 kDa	0	1	2
1080	SAFB-like, transcription modulator, isoform CRA_b OS=Homo sapiens GN=SLTM PE=4 SV=1	A0A024R5X3_HUMAN (+1)	SLTM	132 kDa	0	1	2
241	60S ribosomal protein L3 OS=Homo sapiens GN=RPL3 PE=1 SV=2	RL3_HUMAN	RPL3	46 kDa	4	5	5	YES
293	cDNA FLJ76611, highly similar to Homo sapiens ribosomal protein L14 (RPL14), mRNA OS=Homo sapiens PE=1 SV=1	A8K3Q9_HUMAN		23 kDa	3	4	4
338	Aspartate--tRNA ligase, cytoplasmic OS=Homo sapiens GN=DARS PE=1 SV=2	SYDC_HUMAN	DARS	57 kDa	2	3	3
369	Cell division cycle 2, G1 to S and G2 to M, isoform CRA_a OS=Homo sapiens GN=CDC2 PE=1 SV=1	A0A024QZP7_HUMAN (+2)		34 kDa	3	4	4
422	Signal recognition particle receptor beta subunit OS=Homo sapiens GN=SRPRB PE=2 SV=1	Q549N5_HUMAN (+1)	SRPRB	30 kDa	3	4	4
554	Mitotic spindle assembly checkpoint protein MAD2A OS=Homo sapiens GN=MAD2L1 PE=1 SV=1	MD2L1_HUMAN	MAD2L1	24 kDa	2	3	3
608	Chromobox protein homolog 5 OS=Homo sapiens GN=CBX5 PE=1 SV=1	CBX5_HUMAN (+1)	CBX5	22 kDa	1	2	2	YES
609	SHC SH2-domain binding protein 1, isoform CRA_a OS=Homo sapiens GN=SHCBP1 PE=4 SV=1	A0A024R6R1_HUMAN (+2)	SHCBP1	76 kDa	1	2	2
690	Ig kappa chain C region OS=Homo sapiens GN=IGKC PE=1 SV=1	A0A087X130_HUMAN		25 kDa	0	1	1
694	ATP-dependent RNA helicase DHX36 OS=Homo sapiens GN=DHX36 PE=1 SV=2	DHX36_HUMAN	DHX36	115 kDa	0	1	1
714	Proteasome subunit alpha type-3 OS=Homo sapiens GN=PSMA3 PE=1 SV=2	PSA3_HUMAN (+1)	PSMA3	28 kDa	0	1	1
805	RNA-binding protein 25 OS=Homo sapiens GN=RBM25 PE=1 SV=3	RBM25_HUMAN	RBM25	100 kDa	1	2	2
877	WD repeat-containing protein 74 OS=Homo sapiens GN=WDR74 PE=1 SV=1	WDR74_HUMAN	WDR74	42 kDa	1	2	2
879	26S protease regulatory subunit 8 OS=Homo sapiens GN=PSMC5 PE=1 SV=1	PRS8_HUMAN (+1)	PSMC5	46 kDa	1	2	2
881	Elongation factor Ts, mitochondrial OS=Homo sapiens GN=TSFM PE=3 SV=1	E5KS95_HUMAN (+1)	TSFM	35 kDa	0	1	1
915	Mini-chromosome maintenance complex-binding protein OS=Homo sapiens GN=MCMBP PE=1 SV=2	MCMBP_HUMAN	MCMBP	73 kDa	0	1	1	YES
957	NADH dehydrogenase [ubiquinone] iron-sulfur protein 2, mitochondrial OS=Homo sapiens GN=NDUFS2 PE=1 SV=2	NDUS2_HUMAN (+1)	NDUFS2	53 kDa	0	1	1
960	Actin related protein 2/3 complex, subunit 1B, 41kDa OS=Homo sapiens GN=ARPC1B PE=2 SV=1	A4D275_HUMAN (+1)	ARPC1B	41 kDa	0	1	1
961	cDNA FLJ37430 fis, clone BRAWH2001679, highly similar to Homo sapiens NMD3 homolog (NMD3), mRNA OS=Homo sapiens PE=2 SV=1	B3KT11_HUMAN (+2)		58 kDa	0	1	1
997	Chromobox protein homolog 1 OS=Homo sapiens GN=CBX1 PE=1 SV=1	CBX1_HUMAN (+2)	CBX1	21 kDa	0	1	1
1008	Peptidyl-prolyl cis-trans isomerase D OS=Homo sapiens PE=1 SV=1	E5KN55_HUMAN (+3)	PPID	41 kDa	0	1	1
1028	cDNA, FLJ96326, highly similar to Homo sapiens CDC16 cell division cycle 16 homolog (S. cerevisiae) (CDC16), mRNA OS=Homo sapiens PE=2 SV=1	B2RCW0_HUMAN	CDC16	71 kDa	0	1	1
1056	SWAP-70 protein, isoform CRA_b OS=Homo sapiens GN=SWAP70 PE=2 SV=1	B3KUB9_HUMAN (+2)	SWAP70	62 kDa	0	1	1
1068	cDNA FLJ14684 fis, clone NT2RP2004933, highly similar to Death-associated protein kinase 3 (EC 2.7.11.1) OS=Homo sapiens PE=2 SV=1	B3KNJ3_HUMAN (+1)	DAPK3	53 kDa	1	2	2
1074	cDNA FLJ53370, highly similar to Mus musculus cytoplasmic FMR1 interacting protein 2 (Cyfip2), mRNA OS=Homo sapiens PE=2 SV=1	B7Z3H2_HUMAN (+1)		130 kDa	0	1	1
1103	Protein CASC5 OS=Homo sapiens GN=CASC5 PE=1 SV=3	CASC5_HUMAN	KNL1	265 kDa	0	1	1
1113	Signal transducer and activator of transcription 3 OS=Homo sapiens GN=STAT3 PE=1 SV=2	STAT3_HUMAN	STAT3	88 kDa	0	1	1
1114	Tubulin gamma-1 chain OS=Homo sapiens GN=TUBG1 PE=1 SV=2	TBG1_HUMAN (+1)	TUBG1	51 kDa	0	1	1
1117	Vesicle-trafficking protein SEC22b OS=Homo sapiens GN=SEC22B PE=1 SV=4	SC22B_HUMAN	SEC22B	25 kDa	0	1	1
1170	Pleckstrin homology domain-containing family A member 2 OS=Homo sapiens GN=PLEKHA2 PE=1 SV=1	A0A087WZ32_HUMAN (+2)	PLEKHA2	41 kDa	0	1	1
1171	Protein arginine N-methyltransferase 3 OS=Homo sapiens GN=PRMT3 PE=1 SV=1	A0A0A0MSN7_HUMAN (+3)	PRMT3	53 kDa	1	2	2
1193	Charged multivesicular body protein 4b OS=Homo sapiens GN=CHMP4B PE=1 SV=1	CHM4B_HUMAN	CHMP4B	25 kDa	0	1	1
1213	Replication factor C subunit 1 OS=Homo sapiens GN=RFC1 PE=1 SV=4	RFC1_HUMAN	RFC1	128 kDa	0	1	1
1247	Uncharacterized protein OS=Homo sapiens GN=RP11-98F14.6 PE=4 SV=1	A0A024RE04_HUMAN (+2)	PCID2	52 kDa	1	2	2
1273	NADH-cytochrome b5 reductase OS=Homo sapiens GN=CYB5R3 PE=3 SV=1	A0A024R4X0_HUMAN (+1)	cyb5r3	33 kDa	0	1	1
52	cDNA FLJ50830, highly similar to Serum albumin OS=Homo sapiens PE=2 SV=1	B4DPR2_HUMAN		60 kDa	6	7	6
254	Ribosomal protein L12 variant (Fragment) OS=Homo sapiens PE=2 SV=1	Q59FI9_HUMAN		21 kDa	3	4	3
391	Archain 1, isoform CRA_b OS=Homo sapiens GN=ARCN1 PE=2 SV=1	B0YIW5_HUMAN (+1)	ARCN1	57 kDa	2	3	2	YES
399	Replication factor C subunit 4 OS=Homo sapiens GN=RFC4 PE=1 SV=2	RFC4_HUMAN	RFC4	40 kDa	4	5	4	YES
429	Exportin-1 OS=Homo sapiens GN=XPO1 PE=1 SV=1	XPO1_HUMAN	XPO1	123 kDa	1	2	1
530	DNA (cytosine-5)-methyltransferase OS=Homo sapiens GN=DNMT1 PE=3 SV=1	A0A024R7E3_HUMAN (+3)	DNMT1	190 kDa	1	2	1
549	Phosphoglycerate kinase 1 OS=Homo sapiens GN=PGK1 PE=1 SV=3	PGK1_HUMAN (+1)	PGK1	45 kDa	0	1	0
551	CCR4-NOT transcription complex subunit 1 OS=Homo sapiens GN=CNOT1 PE=1 SV=2	CNOT1_HUMAN	CNOT1	267 kDa	1	2	1
555	Core histone macro-H2A.1 OS=Homo sapiens GN=H2AFY PE=1 SV=4	H2AY_HUMAN	h2afy	40 kDa	1	2	1
560	ATPase family AAA domain-containing protein 3A (Fragment) OS=Homo sapiens GN=ATAD3A PE=1 SV=1	H0Y2W2_HUMAN	ATAD3A	64 kDa	1	2	1	YES
562	Nuclear pore complex protein Nup85 OS=Homo sapiens GN=NUP85 PE=1 SV=1	NUP85_HUMAN	NUP85	75 kDa	2	3	2
564	Tropomyosin 1 (Alpha), isoform CRA_m OS=Homo sapiens GN=TPM1 PE=1 SV=1	H7BYY1_HUMAN	TPM1	29 kDa	3	4	3	YES
602	Myosin regulatory light polypeptide 9 OS=Homo sapiens GN=MYL9 PE=1 SV=4	MYL9_HUMAN (+2)	MYL9	20 kDa	2	3	2
664	E3 ubiquitin-protein ligase UBR5 OS=Homo sapiens GN=UBR5 PE=1 SV=1	E7EMW7_HUMAN (+1)	UBR5	309 kDa	0	1	0
706	RAB5C, member RAS oncogene family, isoform CRA_a OS=Homo sapiens GN=RAB5C PE=3 SV=1	A0A024R1U4_HUMAN (+1)	RAB5C	23 kDa	2	3	2
762	Uridine-cytidine kinase OS=Homo sapiens GN=UCK2 PE=3 SV=1	A0A024R912_HUMAN (+1)	UCK2	29 kDa	1	2	1
768	Serine/arginine-rich splicing factor 9 OS=Homo sapiens GN=SRSF9 PE=1 SV=1	SRSF9_HUMAN	SRSF9	26 kDa	2	3	2
801	Electron transfer flavoprotein subunit beta OS=Homo sapiens GN=ETFB PE=1 SV=3	ETFB_HUMAN	ETFB	28 kDa	2	3	2
806	Growth arrest-specific 2 like 3, isoform CRA_a OS=Homo sapiens GN=GAS2L3 PE=4 SV=1	A0A024RBF4_HUMAN (+3)	GAS2L3	75 kDa	1	2	1
823	EH-domain containing 2, isoform CRA_a OS=Homo sapiens GN=EHD2 PE=4 SV=1	A0A024R0S6_HUMAN (+3)	EHD2	61 kDa	1	2	1
841	Inosine-5'-monophosphate dehydrogenase OS=Homo sapiens GN=IMPDH1 PE=3 SV=1	A0A024R725_HUMAN (+6)	IMPDH1	41 kDa	1	2	1
860	Myopalladin OS=Homo sapiens GN=MYPN PE=1 SV=2	MYPN_HUMAN	MYPN	145 kDa	1	2	1
863	Nucleolar protein 11 OS=Homo sapiens GN=NOL11 PE=1 SV=1	NOL11_HUMAN	NOL11	81 kDa	0	1	0	YES
872	Polyadenylate-binding protein-interacting protein 1 OS=Homo sapiens GN=PAIP1 PE=1 SV=1	PAIP1_HUMAN	PAIP1	54 kDa	2	3	2
874	Golgi autoantigen, golgin subfamily a, 2, isoform CRA_a OS=Homo sapiens GN=GOLGA2 PE=1 SV=1	A0A0C4DGS5_HUMAN (+1)	GOLGA2	112 kDa	2	3	2	YES
913	cDNA FLJ61189, highly similar to Cysteine and glycine-rich protein 1 OS=Homo sapiens PE=2 SV=1	B4DY28_HUMAN (+1)	CSRP1	20 kDa	1	2	1
925	Dynactin subunit 4 OS=Homo sapiens GN=DCTN4 PE=1 SV=1	DCTN4_HUMAN	DCTN4	52 kDa	1	2	1	YES
926	Serine/threonine-protein phosphatase PP1-beta catalytic subunit OS=Homo sapiens GN=PPP1CB PE=1 SV=3	PP1B_HUMAN (+1)	ppp1cb	37 kDa	1	2	1
935	WD repeat-containing protein 61 (Fragment) OS=Homo sapiens GN=WDR61 PE=1 SV=1	H0YN81_HUMAN (+1)	WDR61	32 kDa	0	1	0
967	Electron transfer flavoprotein subunit alpha, mitochondrial OS=Homo sapiens GN=ETFA PE=1 SV=1	ETFA_HUMAN	ETFA	35 kDa	0	1	0
972	Vacuolar protein sorting 4A (Yeast), isoform CRA_c OS=Homo sapiens GN=VPS4A PE=3 SV=1	A0A024R705_HUMAN (+1)	VPS4A	49 kDa	0	1	0
981	cDNA FLJ50574, highly similar to ATP-dependent RNA helicase DDX24 (EC 3.6.1.-) OS=Homo sapiens PE=2 SV=1	B4DM03_HUMAN (+2)		86 kDa	0	1	0
986	cDNA FLJ55712, highly similar to F-box-like/WD repeat protein TBL1XR1 OS=Homo sapiens PE=2 SV=1	B7Z475_HUMAN (+1)		41 kDa	0	1	0
1018	Histone deacetylase 1 OS=Homo sapiens GN=HDAC1 PE=1 SV=1	HDAC1_HUMAN (+1)	HDAC1	55 kDa	1	2	1
1041	Thrombospondin 1, isoform CRA_a OS=Homo sapiens GN=THBS1 PE=4 SV=1	A0A024R9Q1_HUMAN (+1)	THBS1	129 kDa	0	1	0
1044	Serine/threonine-protein kinase Chk1 OS=Homo sapiens GN=CHEK1 PE=1 SV=2	CHK1_HUMAN	CHEK1	54 kDa	0	1	0
1058	JTV1 gene, isoform CRA_a OS=Homo sapiens GN=JTV1 PE=4 SV=1	A0A024QZY1_HUMAN (+2)	AIMP2	35 kDa	1	2	1
1075	Isocitrate dehydrogenase [NAD] subunit, mitochondrial OS=Homo sapiens GN=hCG_2004980 PE=3 SV=1	D3DWV9_HUMAN (+3)		37 kDa	1	2	1
1077	Nicalin OS=Homo sapiens PE=2 SV=1	B2RA56_HUMAN (+1)		62 kDa	0	1	0
1089	Casein kinase II subunit beta OS=Homo sapiens GN=CSNK2B PE=1 SV=1	CSK2B_HUMAN (+2)	CSNK2B	25 kDa	0	1	0
1091	Heat shock 70 kDa protein 14 OS=Homo sapiens GN=HSPA14 PE=1 SV=1	HSP7E_HUMAN	HSPA14	55 kDa	0	1	0
1115	Retinol dehydrogenase 13 (All-trans and 9-cis), isoform CRA_a OS=Homo sapiens GN=RDH13 PE=3 SV=1	A0A024R4M8_HUMAN (+1)	RDH13	36 kDa	0	1	0
1116	Inosine triphosphate pyrophosphatase OS=Homo sapiens GN=ITPA PE=1 SV=2	ITPA_HUMAN	ITPA	21 kDa	0	1	0
1118	Adenylate kinase isoenzyme 1 OS=Homo sapiens GN=AK1 PE=1 SV=3	KAD1_HUMAN (+2)	AK1	22 kDa	0	1	0
1121	U3 small nucleolar RNA-interacting protein 2 OS=Homo sapiens GN=RRP9 PE=1 SV=1	U3IP2_HUMAN	RRP9	52 kDa	0	1	0
1139	Four and a half LIM domains protein 3 OS=Homo sapiens GN=FHL3 PE=1 SV=4	FHL3_HUMAN (+1)	FHL3	31 kDa	0	1	0
1150	Cyclin-dependent kinase 7 OS=Homo sapiens GN=CDK7 PE=1 SV=1	CDK7_HUMAN (+2)	CDK7	39 kDa	0	1	0
1176	Procollagen-lysine,2-oxoglutarate 5-dioxygenase 3 OS=Homo sapiens GN=PLOD3 PE=1 SV=1	PLOD3_HUMAN	PLOD3	85 kDa	0	1	0
1187	Nucleolar protein 10 OS=Homo sapiens GN=NOL10 PE=1 SV=1	NOL10_HUMAN	NOL10	80 kDa	0	1	0	YES
1195	cDNA FLJ61635, highly similar to Homo sapiens likely ortholog of mouse immediate early response, erythropoietin 4 (LEREPO4), mRNA OS=Homo sapiens PE=2 SV=1	B7Z592_HUMAN (+1)		45 kDa	0	1	0
1197	Eukaryotic peptide chain release factor subunit 1 OS=Homo sapiens GN=ETF1 PE=1 SV=3	ERF1_HUMAN	ETF1	49 kDa	0	1	0
1203	cDNA FLJ10612 fis, clone NT2RP2005358, highly similar to Methyl-CpG-binding domain protein 3 OS=Homo sapiens PE=2 SV=1	B3KMA8_HUMAN (+2)		25 kDa	0	1	0
1206	CROP protein (Fragment) OS=Homo sapiens GN=CROP PE=2 SV=1	Q6PKC2_HUMAN		27 kDa	0	1	0
1212	Nucleoporin p54 OS=Homo sapiens GN=NUP54 PE=1 SV=2	NUP54_HUMAN (+2)	NUP54	55 kDa	0	1	0
1214	cDNA FLJ59240, highly similar to Far upstream element-binding protein 1 OS=Homo sapiens PE=2 SV=1	B4DWL1_HUMAN		70 kDa	0	1	0
1223	F-box only protein 30 OS=Homo sapiens GN=FBXO30 PE=1 SV=3	FBX30_HUMAN	FBXO30	82 kDa	0	1	0
1233	Bystin OS=Homo sapiens GN=BYSL PE=1 SV=3	BYST_HUMAN	BYSL	50 kDa	0	1	0
1246	TROVE domain family, member 2, isoform CRA_b OS=Homo sapiens GN=TROVE2 PE=4 SV=1	A0A024R983_HUMAN (+1)	TROVE2	61 kDa	0	1	0
1260	Protein kinase C and casein kinase substrate in neurons 2, isoform CRA_a OS=Homo sapiens GN=PACSIN2 PE=4 SV=1	A0A024R4X1_HUMAN (+2)	PACSIN2	50 kDa	0	1	0
1276	Heterogeneous nuclear ribonucleoprotein A0 OS=Homo sapiens GN=HNRNPA0 PE=1 SV=1	ROA0_HUMAN	HNRNPA0	31 kDa	0	1	0
1281	Transaldolase OS=Homo sapiens GN=TALDO1 PE=1 SV=2	TALDO_HUMAN	TALDO1	38 kDa	0	1	0
1290	Breast carcinoma amplified sequence 2 OS=Homo sapiens GN=BCAS2 PE=2 SV=1	B2R7W3_HUMAN (+1)	BCAS2	26 kDa	0	1	0
1297	Neuroguidin OS=Homo sapiens GN=NGDN PE=1 SV=1	NGDN_HUMAN	NGDN	36 kDa	0	1	0
1299	Non-functional aryl hydrocarbon receptor interacting protein (Fragment) OS=Homo sapiens GN=AIP PE=4 SV=1	A5JGZ4_HUMAN (+10)	AIP	41 kDa	0	1	0
1300	Cleavage stimulation factor subunit 3 OS=Homo sapiens GN=CSTF3 PE=1 SV=1	CSTF3_HUMAN	CSTF3	83 kDa	0	1	0
1315	cDNA FLJ75509, highly similar to Homo sapiens poly-(ADP-ribose) polymerase II OS=Homo sapiens PE=2 SV=1	A8K214_HUMAN (+2)		65 kDa	0	1	0
1327	Serine/threonine-protein kinase TBK1 OS=Homo sapiens GN=TBK1 PE=1 SV=1	TBK1_HUMAN	TBK1	84 kDa	0	1	0
1330	HCG2005638, isoform CRA_a OS=Homo sapiens GN=hCG_2005638 PE=4 SV=1	A0A024RCM3_HUMAN (+1)	DDX39B	49 kDa	0	1	0	YES
1336	cDNA, FLJ96768, Homo sapiens non-SMC (structural maintenance of chromosomes)element 1 protein (NSE1), mRNA OS=Homo sapiens PE=2 SV=1	B2RDU2_HUMAN (+1)		30 kDa	0	1	0
1381	GDP-mannose pyrophosphorylase A, isoform CRA_a OS=Homo sapiens GN=GMPPA PE=4 SV=1	A0A024R482_HUMAN (+1)	GMPPA	46 kDa	0	1	0
1383	Leucine-rich repeat and WD repeat-containing protein 1 OS=Homo sapiens GN=LRWD1 PE=1 SV=2	LRWD1_HUMAN	LRWD1	71 kDa	0	1	0
1387	CDK5 regulatory subunit-associated protein 3 OS=Homo sapiens GN=CDK5RAP3 PE=1 SV=2	CK5P3_HUMAN	CDK5RAP3	57 kDa	0	1	0
1388	cDNA FLJ43122 fis, clone CTONG3003737, highly similar to Leucine-rich repeat-containing protein 15 OS=Homo sapiens PE=2 SV=1	B3KWI4_HUMAN (+1)	LRRC15	64 kDa	0	1	0
1393	cDNA, FLJ93335, highly similar to Homo sapiens PRP3 pre-mRNA processing factor 3 homolog (yeast) (PRPF3), mRNA OS=Homo sapiens PE=2 SV=1	B2R791_HUMAN (+3)		78 kDa	0	1	0
17	Actin, alpha cardiac muscle 1 OS=Homo sapiens GN=ACTC1 PE=1 SV=1	ACTC_HUMAN	ACTC1	42 kDa	6	7	5
130	Epididymis tissue sperm binding protein Li 3a OS=Homo sapiens PE=1 SV=1	E9KL35_HUMAN (+1)	RACK1	35 kDa	9	10	8
185	cDNA FLJ76823, highly similar to Homo sapiens splicing factor, arginine/serine-rich 6 (SFRS6), mRNA OS=Homo sapiens PE=2 SV=1	A8K588_HUMAN (+3)		39 kDa	3	4	2
346	RPL21 protein OS=Homo sapiens GN=RPL21 PE=2 SV=1	Q6IAX2_HUMAN (+1)	RPL21	19 kDa	3	4	2
411	TAR DNA binding protein, isoform CRA_b OS=Homo sapiens GN=TARDBP PE=4 SV=1	A0A024R4E2_HUMAN (+3)	TARDBP	45 kDa	4	5	3
417	Serine-threonine kinase receptor-associated protein OS=Homo sapiens GN=STRAP PE=1 SV=1	STRAP_HUMAN	STRAP	38 kDa	5	6	4	YES
451	Ras GTPase-activating protein-binding protein 1 OS=Homo sapiens GN=G3BP1 PE=1 SV=1	G3BP1_HUMAN (+3)	G3BP1	52 kDa	3	4	2	YES
485	Serpin peptidase inhibitor, clade H (Heat shock protein 47), member 1, (Collagen binding protein 1), isoform CRA_a OS=Homo sapiens GN=SERPINH1 PE=3 SV=1	A0A024R5K8_HUMAN (+3)	SERPINH1	46 kDa	4	5	3
524	Replication factor C subunit 2 OS=Homo sapiens GN=RFC2 PE=1 SV=3	RFC2_HUMAN	RFC2	39 kDa	4	5	3	YES
561	Caprin-1 OS=Homo sapiens GN=CAPRIN1 PE=1 SV=2	CAPR1_HUMAN	CAPRIN1	78 kDa	2	3	1
563	RNA-binding motif protein, X chromosome OS=Homo sapiens GN=RBMX PE=1 SV=3	RBMX_HUMAN	RBMX	42 kDa	2	3	1	YES
578	cDNA FLJ78268, highly similar to Homo sapiens fusion (involved in t(12;16) in malignant liposarcoma), transcript variant 1, mRNA OS=Homo sapiens PE=2 SV=1	A8K4H1_HUMAN (+8)		53 kDa	2	3	1
604	ADP,ATP carrier protein, liver isoform T2 variant (Fragment) OS=Homo sapiens PE=2 SV=1	Q59EI9_HUMAN		35 kDa	2	3	1
677	Heterogeneous nuclear ribonucleoprotein A/B OS=Homo sapiens GN=HNRNPAB PE=1 SV=1	A0A087WZV1_HUMAN		37 kDa	2	3	1
687	DLST protein OS=Homo sapiens GN=DLST PE=2 SV=1	Q6IBS5_HUMAN	DLST	49 kDa	1	2	0
689	ADP-ribosylation factor 4 OS=Homo sapiens GN=ARF4 PE=1 SV=3	ARF4_HUMAN	ARF4	21 kDa	1	2	0	YES
709	cDNA FLJ57240, highly similar to Mitochondrial proteins import receptor OS=Homo sapiens PE=2 SV=1	B4DZ87_HUMAN (+1)		57 kDa	2	3	1
742	Copine III, isoform CRA_a OS=Homo sapiens GN=CPNE3 PE=4 SV=1	A0A024R994_HUMAN (+1)	CPNE3	60 kDa	1	2	0
747	PWP1 homolog (S. cerevisiae), isoform CRA_a OS=Homo sapiens GN=PWP1 PE=4 SV=1	A0A024RBH5_HUMAN (+3)	PWP1	56 kDa	2	3	1	YES
755	Non-specific protein-tyrosine kinase OS=Homo sapiens PE=2 SV=1	B2RA70_HUMAN		61 kDa	2	3	1
769	Proteasome subunit alpha type-7 OS=Homo sapiens GN=PSMA7 PE=1 SV=1	PSA7_HUMAN	PSMA7	28 kDa	2	3	1
776	Proteasome-associated protein ECM29 homolog OS=Homo sapiens GN=ECM29 PE=1 SV=2	ECM29_HUMAN (+1)	KIAA0368	204 kDa	1	2	0
789	Nuclear pore complex protein Nup88 (Fragment) OS=Homo sapiens GN=NUP88 PE=1 SV=1	J3KMX1_HUMAN (+1)	NUP88	79 kDa	1	2	0
792	CDW11/WDR57 OS=Homo sapiens GN=WDR57 PE=2 SV=1	A0MNP2_HUMAN (+2)	SNRNP40	39 kDa	3	4	2
793	Tubulin beta-4A chain OS=Homo sapiens GN=TUBB4A PE=1 SV=2	TBB4A_HUMAN	TUBB4A	50 kDa	1	2	0
812	Ubiquitin carboxyl-terminal hydrolase 5 OS=Homo sapiens GN=USP5 PE=1 SV=2	UBP5_HUMAN	USP5	96 kDa	1	2	0
816	Cofilin-2 OS=Homo sapiens GN=CFL2 PE=1 SV=1	COF2_HUMAN (+1)	CFL2	19 kDa	2	3	1
830	Mitogen-activated protein kinase OS=Homo sapiens PE=2 SV=1	B4DHN0_HUMAN (+2)		40 kDa	2	3	1
886	Nuclear RNA export factor 1 (Fragment) OS=Homo sapiens GN=NXF1 PE=1 SV=1	E9PIN3_HUMAN (+1)	NXF1	68 kDa	1	2	0	YES
921	cDNA, FLJ96114, highly similar to Homo sapiens bromodomain and WD repeat domain containing 2 (BRWD2), mRNA OS=Homo sapiens PE=2 SV=1	B2RCJ6_HUMAN (+1)		137 kDa	2	3	1
934	Vesicle docking protein p115, isoform CRA_a OS=Homo sapiens GN=VDP PE=4 SV=1	A0A024RDG1_HUMAN (+1)	USO1	108 kDa	1	2	0
956	cDNA FLJ57877, highly similar to Cleavage and polyadenylation specificity factor 7 OS=Homo sapiens PE=2 SV=1	B4DGF8_HUMAN (+2)	CPSF7	51 kDa	1	2	0
966	Ras-related protein Rab-34, isoform NARR (Fragment) OS=Homo sapiens GN=RAB34 PE=1 SV=6	C9JY26_HUMAN	RAB34	29 kDa	1	2	0
968	Eukaryotic translation initiation factor 2D OS=Homo sapiens GN=EIF2D PE=1 SV=3	EIF2D_HUMAN	EIF2D	65 kDa	1	2	0
980	Zinc finger protein 622 OS=Homo sapiens GN=ZNF622 PE=1 SV=1	ZN622_HUMAN	ZNF622	54 kDa	1	2	0	YES
1004	cDNA, FLJ92490, highly similar to Homo sapiens RAB32, member RAS oncogene family (RAB32), mRNA OS=Homo sapiens PE=2 SV=1	B2R5I8_HUMAN (+1)		25 kDa	1	2	0
1005	Transcription factor CP2, isoform CRA_a OS=Homo sapiens GN=TFCP2 PE=4 SV=1	A0A024R120_HUMAN (+1)	tfcp2	57 kDa	1	2	0
1024	ATP-binding cassette sub-family B member 7, mitochondrial OS=Homo sapiens GN=ABCB7 PE=1 SV=1	A0A087WW65_HUMAN (+1)	ABCB7	78 kDa	1	2	0
1053	cDNA FLJ52849, highly similar to Homo sapiens acyl-CoA thioesterase 7 (ACOT7), transcript variant hBACHc, mRNA OS=Homo sapiens PE=2 SV=1	B7Z957_HUMAN (+2)		25 kDa	1	2	0
1060	Dihydropyrimidinase-related protein 2 OS=Homo sapiens GN=DPYSL2 PE=1 SV=1	DPYL2_HUMAN (+2)	DPYSL2	62 kDa	2	3	1
1066	Geranylgeranyl transferase type-2 subunit beta OS=Homo sapiens GN=RABGGTB PE=1 SV=2	PGTB2_HUMAN (+1)	RABGGTB	37 kDa	1	2	0
1078	cDNA FLJ75273, highly similar to Homo sapiens solute carrier family 25 (mitochondrial carrier; adenine nucleotide translocator), member 4, mRNA OS=Homo sapiens PE=2 SV=1	A8K787_HUMAN (+1)		33 kDa	1	2	0
1084	Rho/rac guanine nucleotide exchange factor (GEF) 2, isoform CRA_a OS=Homo sapiens GN=ARHGEF2 PE=4 SV=1	D3DVA5_HUMAN (+1)	ARHGEF2	116 kDa	1	2	0
1085	DNA-directed RNA polymerase (Fragment) OS=Homo sapiens PE=2 SV=1	Q59E91_HUMAN		121 kDa	1	2	0
1092	MORC family CW-type zinc finger protein 2 OS=Homo sapiens GN=MORC2 PE=1 SV=2	MORC2_HUMAN	MORC2	118 kDa	1	2	0
1128	Zinc finger CCCH domain-containing protein 14 OS=Homo sapiens GN=ZC3H14 PE=1 SV=1	G3V256_HUMAN (+1)	ZC3H14	68 kDa	1	2	0
1142	5'-AMP-activated protein kinase catalytic subunit alpha-1 OS=Homo sapiens GN=PRKAA1 PE=1 SV=4	AAPK1_HUMAN	prkaa1	64 kDa	1	2	0
1143	Cysteine and histidine-rich domain (CHORD)-containing 1, isoform CRA_c OS=Homo sapiens GN=CHORDC1 PE=4 SV=1	A0A024R394_HUMAN (+2)	CHORDC1	38 kDa	1	2	0
1147	Anaphase-promoting complex subunit 1 OS=Homo sapiens GN=ANAPC1 PE=1 SV=1	APC1_HUMAN	ANAPC1	217 kDa	1	2	0
1168	MMS19 nucleotide excision repair protein homolog OS=Homo sapiens GN=MMS19 PE=1 SV=2	MMS19_HUMAN	MMS19	113 kDa	1	2	0
1191	Protein kinase, cAMP-dependent, regulatory, type II, alpha, isoform CRA_a OS=Homo sapiens GN=PRKAR2A PE=4 SV=1	A0A024R2W3_HUMAN (+2)	PRKAR2A	46 kDa	1	2	0
1200	Exosome component 9 OS=Homo sapiens GN=EXOSC9 PE=2 SV=1	A5PLM5_HUMAN (+2)	EXOSC9	49 kDa	1	2	0	YES
1202	Uridine kinase (Fragment) OS=Homo sapiens PE=2 SV=1	Q53HM1_HUMAN (+1)	UCKL1	61 kDa	1	2	0
1207	Mitochondrial transcription factor A OS=Homo sapiens GN=TFAM PE=4 SV=1	E5KSU5_HUMAN (+3)	TFAM	29 kDa	1	2	0
1234	Mitochondrial carrier homolog 2 OS=Homo sapiens GN=MTCH2 PE=1 SV=1	MTCH2_HUMAN (+1)	MTCH2	33 kDa	1	2	0
1239	cDNA FLJ11308 fis, clone PLACE1010074, highly similar to Sorting nexin-2 OS=Homo sapiens PE=2 SV=1	B3KML1_HUMAN (+3)		58 kDa	1	2	0
1254	cDNA FLJ32798 fis, clone TESTI2002498, highly similar to Homo sapiens membrane protein, palmitoylated 7 (MAGUK p55 subfamily member 7) (MPP7), mRNA OS=Homo sapiens PE=2 SV=1	B3KQ45_HUMAN (+2)		66 kDa	1	2	0
1295	Myristoylated alanine-rich C-kinase substrate OS=Homo sapiens GN=MARCKS PE=1 SV=1	A0A087WZH7_HUMAN (+1)		32 kDa	1	2	0
1312	cDNA FLJ57597 OS=Homo sapiens PE=2 SV=1	B4DUD8_HUMAN (+2)	FAM91A1	89 kDa	1	2	0
1324	NEDD8-activating enzyme E1 regulatory subunit OS=Homo sapiens GN=NAE1 PE=1 SV=1	ULA1_HUMAN	NAE1	60 kDa	1	2	0
183	cDNA FLJ77762, highly similar to Homo sapiens cullin-associated and neddylation-dissociated 1 (CAND1), mRNA OS=Homo sapiens PE=2 SV=1	A8K8U1_HUMAN (+1)		136 kDa	6	7	4
227	Heat shock protein beta-1 OS=Homo sapiens GN=HSPB1 PE=1 SV=2	HSPB1_HUMAN (+1)	HSPB1	23 kDa	6	7	4	YES
276	Twinfilin-1 OS=Homo sapiens GN=TWF1 PE=1 SV=3	TWF1_HUMAN	TWF1	40 kDa	7	8	5	YES
294	60S ribosomal protein L23a (Fragment) OS=Homo sapiens GN=RPL23A PE=1 SV=1	K7EJV9_HUMAN	RPL23A	19 kDa	4	5	2	YES
323	Eukaryotic translation initiation factor 3 subunit L OS=Homo sapiens GN=EIF3L PE=1 SV=1	B0QY89_HUMAN (+1)	EIF3L	71 kDa	5	6	3
340	DNA repair protein RAD50 OS=Homo sapiens GN=RAD50 PE=1 SV=1	RAD50_HUMAN	RAD50	154 kDa	4	5	2
368	Mitotic checkpoint protein BUB3 (Fragment) OS=Homo sapiens GN=BUB3 PE=1 SV=1	J3QT28_HUMAN	BUB3	32 kDa	6	7	4	YES
438	HCG31253, isoform CRA_a OS=Homo sapiens GN=hCG_31253 PE=4 SV=1	A0A024R8A7_HUMAN (+1)	FUBP3	62 kDa	4	5	2
439	26S protease regulatory subunit 4 OS=Homo sapiens GN=PSMC1 PE=1 SV=1	PRS4_HUMAN (+2)	PSMC1	49 kDa	3	4	1
459	Eukaryotic translation initiation factor 3 subunit F OS=Homo sapiens GN=EIF3F PE=2 SV=1	B3KSH1_HUMAN (+2)	EIF3F	39 kDa	4	5	2
534	Glutathione S-transferase M3 variant (Fragment) OS=Homo sapiens PE=2 SV=1	Q59EJ5_HUMAN		27 kDa	4	5	2
573	ClpX caseinolytic peptidase X homolog (E. coli), isoform CRA_a OS=Homo sapiens GN=CLPX PE=4 SV=1	A0A024R5X7_HUMAN (+1)	CLPX	69 kDa	2	3	0
585	Calcyclin binding protein, isoform CRA_a OS=Homo sapiens GN=CACYBP PE=4 SV=1	A0A024R904_HUMAN (+1)	CACYBP	26 kDa	4	5	2	YES
647	La-related protein 1 OS=Homo sapiens GN=LARP1 PE=1 SV=2	LARP1_HUMAN	LARP1	124 kDa	3	4	1
654	Tubulin-folding cofactor B OS=Homo sapiens GN=TBCB PE=1 SV=2	TBCB_HUMAN	TBCB	27 kDa	3	4	1
727	cDNA FLJ61290, highly similar to Neutral alpha-glucosidase AB OS=Homo sapiens PE=2 SV=1	B4DJ30_HUMAN (+2)		113 kDa	3	4	1
888	Histone-arginine methyltransferase CARM1 OS=Homo sapiens GN=CARM1 PE=1 SV=3	CARM1_HUMAN	CARM1	66 kDa	2	3	0
894	General transcription factor 3C polypeptide 5 OS=Homo sapiens GN=GTF3C5 PE=1 SV=2	TF3C5_HUMAN	GTF3C5	60 kDa	2	3	0
978	ATP-dependent 6-phosphofructokinase OS=Homo sapiens GN=PFKM PE=3 SV=1	A0A024R0Y5_HUMAN (+1)	PFKM	85 kDa	2	3	0
1015	Coagulation factor V OS=Homo sapiens GN=F5 PE=1 SV=1	A0A0A0MRJ7_HUMAN (+1)	F5	252 kDa	2	3	0
6	Tubulin, beta 2C OS=Homo sapiens GN=TUBB2C PE=2 SV=1	Q8IZ29_HUMAN (+1)		50 kDa	22	23	19
9	Elongation factor 1-alpha 1 OS=Homo sapiens GN=EEF1A1 PE=1 SV=1	EF1A1_HUMAN (+6)	EEF1A1	50 kDa	14	15	11
236	Serine/threonine-protein phosphatase 2A 65 kDa regulatory subunit A alpha isoform OS=Homo sapiens GN=PPP2R1A PE=1 SV=4	2AAA_HUMAN (+4)	PPP2R1A	65 kDa	6	7	3
309	Activator of 90 kDa heat shock protein ATPase homolog 1 OS=Homo sapiens GN=AHSA1 PE=1 SV=1	AHSA1_HUMAN	AHSA1	38 kDa	8	9	5
324	Apoptosis-inducing factor 1, mitochondrial OS=Homo sapiens GN=AIFM1 PE=1 SV=1	AIFM1_HUMAN	AIFM1	67 kDa	5	6	2	YES
464	cDNA FLJ13673 fis, clone PLACE1011858, highly similar to BAG family molecular chaperone regulator 2 OS=Homo sapiens PE=2 SV=1	B3KN59_HUMAN (+1)		24 kDa	6	7	3
570	Kinesin-like protein OS=Homo sapiens GN=KIFC1 PE=3 SV=1	A0A024RCS7_HUMAN (+1)	KIFC1	74 kDa	3	4	0	YES
720	NAD(P)H dehydrogenase [quinone] 1 OS=Homo sapiens GN=NQO1 PE=1 SV=1	B4DLR8_HUMAN (+2)	NQO1	23 kDa	3	4	0
857	Protein kinase C and casein kinase substrate in neurons protein 3 (Fragment) OS=Homo sapiens GN=PACSIN3 PE=1 SV=1	A0A0C4DGG1_HUMAN (+3)	PACSIN3	46 kDa	3	4	0
347	Serine/threonine-protein kinase PLK1 OS=Homo sapiens GN=PLK1 PE=1 SV=1	PLK1_HUMAN	PLK1	68 kDa	6	7	2
363	Insulin-like growth factor 2 mRNA-binding protein 1 OS=Homo sapiens GN=IGF2BP1 PE=1 SV=2	IF2B1_HUMAN	IGF2BP1	63 kDa	6	7	2	YES
386	Voltage-dependent anion-selective channel protein 1 OS=Homo sapiens GN=VDAC1 PE=1 SV=2	VDAC1_HUMAN	VDAC1	31 kDa	7	8	3
462	3-hydroxyacyl-CoA dehydrogenase type-2 OS=Homo sapiens GN=HSD17B10 PE=1 SV=3	HCD2_HUMAN	HSD17B10	27 kDa	4	5	0
205	UPF1 regulator of nonsense transcripts homolog (Yeast), isoform CRA_b OS=Homo sapiens GN=UPF1 PE=4 SV=1	A0A024R7L5_HUMAN (+2)	UPF1	123 kDa	10	11	5	YES
265	Glutamine--fructose-6-phosphate aminotransferase [isomerizing] 1 OS=Homo sapiens GN=GFPT1 PE=1 SV=3	GFPT1_HUMAN	GFPT1	79 kDa	6	7	1	YES
284	DNA helicase OS=Homo sapiens PE=2 SV=1	B3KXZ4_HUMAN (+2)		91 kDa	7	8	2
47	Annexin OS=Homo sapiens GN=ANXA2 PE=3 SV=1	A0A024R5Z7_HUMAN (+2)	ANXA2	39 kDa	21	22	15	YES
55	Pre-mRNA-processing-splicing factor 8 OS=Homo sapiens GN=PRPF8 PE=1 SV=2	PRP8_HUMAN	PRPF8	274 kDa	24	25	18	YES
102	Heat shock 70kDa protein 1A variant (Fragment) OS=Homo sapiens PE=2 SV=1	Q59EJ3_HUMAN		77 kDa	12	13	6
26	LIM domain and actin-binding protein 1 OS=Homo sapiens GN=LIMA1 PE=1 SV=1	LIMA1_HUMAN	LIMA1	85 kDa	21	22	14	YES
197	Peroxiredoxin-6 OS=Homo sapiens GN=PRDX6 PE=1 SV=3	PRDX6_HUMAN (+1)	PRDX6	25 kDa	9	10	2	YES
117	T-complex protein 1 subunit alpha OS=Homo sapiens GN=TCP1 PE=1 SV=1	TCPA_HUMAN	TCP1	60 kDa	15	16	7	YES
122	Lamin-B1 OS=Homo sapiens GN=LMNB1 PE=1 SV=2	LMNB1_HUMAN	LMNB1	66 kDa	11	12	3
27	Protein phosphatase 1 regulatory subunit OS=Homo sapiens PE=2 SV=1	B2RAH5_HUMAN (+1)	PPP1R12A	115 kDa	33	34	23	YES
68	78 kDa glucose-regulated protein OS=Homo sapiens GN=HSPA5 PE=1 SV=2	GRP78_HUMAN (+1)	HSPA5	72 kDa	23	24	8	YES
43	Unconventional myosin-Ic OS=Homo sapiens GN=MYO1C PE=1 SV=1	F5H6E2_HUMAN (+1)	MYO1C	119 kDa	31	32	14
710	Annexin A5 OS=Homo sapiens GN=ANXA5 PE=1 SV=2	ANXA5_HUMAN (+1)	ANXA5	36 kDa	1	1	3
1029	Mitochondrial glutamate carrier 1 (Fragment) OS=Homo sapiens GN=SLC25A22 PE=1 SV=5	E9PJH7_HUMAN (+1)	SLC25A22	33 kDa	0	0	2
10	Ig gamma-3 chain C region OS=Homo sapiens GN=IGHG3 PE=1 SV=1	A0A087WXL8_HUMAN		57 kDa	3	3	4
891	2-oxoglutarate dehydrogenase, mitochondrial OS=Homo sapiens GN=OGDH PE=1 SV=1	A0A0D9SFS3_HUMAN (+9)	OGDH	113 kDa	1	1	2
903	Cleavage and polyadenylation specificity factor subunit 3 OS=Homo sapiens GN=CPSF3 PE=1 SV=1	CPSF3_HUMAN (+2)	CPSF3	77 kDa	1	1	2
912	HCG1811539, isoform CRA_b OS=Homo sapiens GN=hCG_1811539 PE=3 SV=1	A0A024QZV0_HUMAN (+4)	TXNDC5	36 kDa	1	1	2
976	Transcription elongation factor A protein 1 OS=Homo sapiens GN=TCEA1 PE=1 SV=2	TCEA1_HUMAN	TCEA1	34 kDa	0	0	1
1013	Septin 9, isoform CRA_a OS=Homo sapiens GN=SEPT9 PE=3 SV=1	A0A024R8V0_HUMAN (+1)	40057	64 kDa	1	1	2
1032	Protein pelota homolog OS=Homo sapiens GN=hCG_2002731 PE=3 SV=1	A0A024QZR3_HUMAN (+1)		43 kDa	0	0	1
1057	cDNA FLJ55671, highly similar to Ubiquitin-associated protein 2-like OS=Homo sapiens PE=2 SV=1	B4DYY5_HUMAN (+3)	UBAP2L	114 kDa	1	1	2
1165	cDNA FLJ78740, highly similar to Homo sapiens sperm associated antigen 5 (SPAG5), mRNA OS=Homo sapiens PE=2 SV=1	A8K8N3_HUMAN (+1)		134 kDa	0	0	1
1180	cDNA FLJ53009, highly similar to Calreticulin OS=Homo sapiens PE=2 SV=1	B4DHR1_HUMAN (+3)		24 kDa	0	0	1
1257	Ribosomal RNA-processing protein 8 OS=Homo sapiens GN=RRP8 PE=1 SV=2	RRP8_HUMAN	RRP8	51 kDa	0	0	1
1275	COP9 signalosome subunit 5 variant (Fragment) OS=Homo sapiens PE=2 SV=1	Q59GH5_HUMAN		31 kDa	0	0	1
1301	cDNA FLJ75180, highly similar to Homo sapiens mitochondrial isoleucine tRNA synthetase, mRNA OS=Homo sapiens PE=2 SV=1	A8K5W7_HUMAN (+1)		106 kDa	0	0	1
1325	Cysteine desulfurase, mitochondrial OS=Homo sapiens GN=NFS1 PE=1 SV=3	NFS1_HUMAN (+2)	NFS1	50 kDa	0	0	1
37	Polyubiquitin-B (Fragment) OS=Homo sapiens GN=UBB PE=1 SV=1	J3QS39_HUMAN	UBB	10 kDa	5	5	5
99	Cyclin-A2 OS=Homo sapiens GN=CCNA2 PE=1 SV=2	CCNA2_HUMAN	CCNA2	49 kDa	2	2	2
209	Beta-actin-like protein 2 OS=Homo sapiens GN=ACTBL2 PE=1 SV=2	ACTBL_HUMAN	ACTBL2	42 kDa	2	2	2
282	Protein arginine N-methyltransferase 5 OS=Homo sapiens GN=PRMT5 PE=1 SV=4	ANM5_HUMAN	PRMT5	73 kDa	6	6	6
314	Tubulin alpha-4A chain OS=Homo sapiens GN=TUBA4A PE=1 SV=1	TBA4A_HUMAN	tuba4a	50 kDa	4	4	4
325	Small subunit processome component 20 homolog OS=Homo sapiens GN=UTP20 PE=1 SV=3	UTP20_HUMAN	UTP20	318 kDa	0	0	0
365	Ig kappa chain V-I region Roy OS=Homo sapiens PE=1 SV=1	KV116_HUMAN	IGKV1-16	12 kDa	1	1	1
484	Myosin, light polypeptide 6B, alkali, smooth muscle and non-muscle, isoform CRA_a OS=Homo sapiens GN=MYL6B PE=4 SV=1	A0A024RB31_HUMAN (+1)	MYL6B	23 kDa	2	2	2
499	Heterogeneous nuclear ribonucleoprotein H3 (2H9), isoform CRA_a OS=Homo sapiens GN=HNRPH3 PE=4 SV=1	A0A024QZK8_HUMAN (+2)	HNRNPH3	37 kDa	3	3	3
509	Fructose-bisphosphate aldolase A OS=Homo sapiens GN=ALDOA PE=1 SV=2	ALDOA_HUMAN (+2)	ALDOA	39 kDa	3	3	3
576	Cell division cycle protein 123 homolog OS=Homo sapiens GN=CDC123 PE=1 SV=1	CD123_HUMAN	CDC123	39 kDa	2	2	2
606	Hypoxanthine-guanine phosphoribosyltransferase OS=Homo sapiens GN=HPRT1 PE=1 SV=2	HPRT_HUMAN (+1)	HPRT1	25 kDa	2	2	2
650	E3 ubiquitin-protein ligase HECTD1 OS=Homo sapiens GN=HECTD1 PE=1 SV=3	HECD1_HUMAN	hectd1	289 kDa	0	0	0
680	Ribosomal protein L15 OS=Homo sapiens GN=RPL15 PE=3 SV=1	A0A024R2Q4_HUMAN (+2)	RPL15	24 kDa	2	2	2	YES
703	Adenine phosphoribosyltransferase (Fragment) OS=Homo sapiens GN=APRT PE=1 SV=1	H3BQB1_HUMAN	APRT	18 kDa	2	2	2
704	RAB13 protein (Fragment) OS=Homo sapiens GN=RAB13 PE=2 SV=1	Q504R6_HUMAN (+1)	RAB13	27 kDa	2	2	2
734	cDNA FLJ32715 fis, clone TESTI2000784, highly similar to Importin-4 OS=Homo sapiens PE=2 SV=1	B3KQ33_HUMAN (+1)		119 kDa	1	1	1
798	Heterogeneous nuclear ribonucleoprotein D0 (Fragment) OS=Homo sapiens GN=HNRNPD PE=1 SV=1	H0YA96_HUMAN	HNRNPD	24 kDa	2	2	2
814	Ubiquitin carboxyl-terminal hydrolase OS=Homo sapiens GN=USP14 PE=1 SV=2	A6NJA2_HUMAN (+3)	USP14	51 kDa	1	1	1
856	cDNA FLJ10273 fis, clone HEMBB1001137, highly similar to SEC23-interacting protein OS=Homo sapiens PE=2 SV=1	B3KM47_HUMAN (+2)		111 kDa	1	1	1
878	WD repeat-containing protein 5 OS=Homo sapiens GN=WDR5 PE=1 SV=1	WDR5_HUMAN	WDR5	37 kDa	1	1	1
944	Thymidine kinase OS=Homo sapiens GN=TK1 PE=3 SV=1	A0A024R8N6_HUMAN (+2)	TK1	30 kDa	0	0	0
946	NADH dehydrogenase [ubiquinone] 1 alpha subcomplex assembly factor 4 OS=Homo sapiens GN=NDUFAF4 PE=1 SV=1	NDUF4_HUMAN	NDUFAF4	20 kDa	0	0	0
951	SCC-112 protein, isoform CRA_b OS=Homo sapiens GN=PDS5A PE=2 SV=1	G1UI16_HUMAN (+1)	PDS5A	151 kDa	0	0	0
953	Ribosome biogenesis protein BOP1 OS=Homo sapiens GN=BOP1 PE=2 SV=1	B4DEN9_HUMAN (+2)	BOP1	72 kDa	0	0	0	YES
987	Adenylyl cyclase-associated protein OS=Homo sapiens PE=2 SV=1	B2RDY9_HUMAN (+3)		52 kDa	0	0	0
1001	Zinc finger protein RFP OS=Homo sapiens GN=TRIM27 PE=1 SV=1	TRI27_HUMAN	TRIM27	58 kDa	1	1	1
1002	Anthrax toxin receptor 1 OS=Homo sapiens GN=ANTXR1 PE=1 SV=2	ANTR1_HUMAN	ANTXR1	63 kDa	1	1	1
1011	Cell division control protein 45 homolog OS=Homo sapiens GN=CDC45 PE=1 SV=1	CDC45_HUMAN	CDC45	66 kDa	1	1	1
1022	Paf1, RNA polymerase II associated factor, homolog (S. cerevisiae), isoform CRA_a OS=Homo sapiens GN=PAF1 PE=4 SV=1	A0A024R0H6_HUMAN (+1)	PAF1	60 kDa	0	0	0
1023	Protein FRG1 OS=Homo sapiens GN=FRG1 PE=1 SV=1	FRG1_HUMAN	FRG1	29 kDa	0	0	0
1039	Protein CMSS1 OS=Homo sapiens GN=CMSS1 PE=1 SV=2	CMS1_HUMAN (+1)	CMSS1	32 kDa	0	0	0
1049	cDNA, FLJ93703, highly similar to Homo sapiens putatative 28 kDa protein (LOC56902), mRNA OS=Homo sapiens PE=2 SV=1	B2R823_HUMAN (+1)		28 kDa	1	1	1
1051	LIM and senescent cell antigen-like-containing domain protein 1 OS=Homo sapiens GN=LIMS1 PE=1 SV=4	LIMS1_HUMAN	LIMS1	37 kDa	1	1	1
1087	Eukaryotic translation initiation factor 3 subunit J OS=Homo sapiens GN=EIF3S1 PE=3 SV=1	A0A024R5S5_HUMAN (+1)	EIF3J	29 kDa	0	0	0
1096	Alcohol dehydrogenase class-3 OS=Homo sapiens GN=ADH5 PE=1 SV=4	ADHX_HUMAN (+4)	ADH5	40 kDa	0	0	0
1105	Ubiquitin carboxyl-terminal hydrolase 24 OS=Homo sapiens GN=USP24 PE=1 SV=3	UBP24_HUMAN	USP24	294 kDa	0	0	0
1108	cDNA FLJ12434 fis, clone NT2RM1000037, highly similar to Homo sapiens KIAA0690 protein OS=Homo sapiens PE=2 SV=1	B3KMR5_HUMAN (+1)	RRP12	144 kDa	0	0	0	YES
1110	cDNA, FLJ96923, highly similar to Homo sapiens ribophorin II (RPN2), mRNA OS=Homo sapiens PE=2 SV=1	B2RE46_HUMAN (+1)		69 kDa	1	1	1
1111	Constitutive coactivator of PPAR-gamma-like protein 1 OS=Homo sapiens GN=FAM120A PE=1 SV=2	F120A_HUMAN	FAM120A	122 kDa	1	1	1	YES
1112	Protein LSM12 homolog OS=Homo sapiens GN=LSM12 PE=1 SV=2	LSM12_HUMAN	LSM12	22 kDa	1	1	1
1126	Plasma membrane citrate carrier OS=Homo sapiens GN=SLC25A1 PE=2 SV=1	D9HTE9_HUMAN (+2)	SLC25A1	35 kDa	0	0	0
1132	39S ribosomal protein L1, mitochondrial OS=Homo sapiens GN=MRPL1 PE=1 SV=2	RM01_HUMAN	MRPL1	37 kDa	0	0	0
1151	Sideroflexin OS=Homo sapiens GN=SFXN3 PE=1 SV=1	A0A0A0MS41_HUMAN (+2)	SFXN3	36 kDa	0	0	0
1158	Superkiller viralicidic activity 2-like (S. cerevisiae) OS=Homo sapiens GN=SKIV2L PE=2 SV=1	Q96BC0_HUMAN	SKIV2L	138 kDa	0	0	0
1172	Cell division cycle 42 (GTP binding protein, 25kDa), isoform CRA_a OS=Homo sapiens GN=CDC42 PE=3 SV=1	A0A024RAE4_HUMAN (+1)	CDC42	21 kDa	1	1	1	YES
1205	cDNA FLJ53979, highly similar to DnaJ homolog subfamily C member 11 OS=Homo sapiens PE=2 SV=1	B4DGD5_HUMAN (+2)	DNAJC11	53 kDa	0	0	0
1208	FUS interacting protein (Serine-arginine rich) 1 isoform 2 variant (Fragment) OS=Homo sapiens PE=2 SV=1	Q53GD7_HUMAN (+2)		31 kDa	0	0	0
1216	Glutamate dehydrogenase OS=Homo sapiens PE=2 SV=1	B4DMF5_HUMAN (+6)		57 kDa	0	0	0
1237	Gem-associated protein 2 OS=Homo sapiens GN=GEMIN2 PE=1 SV=1	GEMI2_HUMAN (+1)	GEMIN2	32 kDa	0	0	0
1242	cDNA FLJ56307, highly similar to Ubiquitin thioesterase protein OTUB1 (EC 3.4.-.-) OS=Homo sapiens PE=2 SV=1	B4DPD5_HUMAN (+5)		35 kDa	0	0	0
1264	Ribosomal biogenesis protein LAS1L OS=Homo sapiens GN=LAS1L PE=1 SV=2	LAS1L_HUMAN	LAS1L	83 kDa	0	0	0
1270	Serine/threonine-protein kinase ATR OS=Homo sapiens GN=ATR PE=1 SV=3	ATR_HUMAN	ATR	301 kDa	0	0	0
1282	cDNA, FLJ94230, highly similar to Homo sapiens thioredoxin-like 1 (TXNL1), mRNA OS=Homo sapiens PE=2 SV=1	B2R960_HUMAN (+2)		32 kDa	0	0	0
1283	Drebrin-like protein OS=Homo sapiens GN=DBNL PE=1 SV=1	B4DDD6_HUMAN (+6)	DBNL	46 kDa	0	0	0
1284	RAB9A, member RAS oncogene family, isoform CRA_a OS=Homo sapiens GN=RAB9A PE=3 SV=1	A0A024RBV5_HUMAN (+1)	RAB9A	23 kDa	0	0	0
1298	HAUS augmin-like complex subunit 3 OS=Homo sapiens GN=HAUS3 PE=1 SV=1	HAUS3_HUMAN	HAUS3	70 kDa	0	0	0
1308	cDNA, FLJ93412, highly similar to Homo sapiens replication protein A2, 32kDa (RPA2), mRNA OS=Homo sapiens PE=2 SV=1	B2R7E8_HUMAN (+2)		29 kDa	0	0	0
1310	Exosome component 10 OS=Homo sapiens GN=EXOSC10 PE=1 SV=2	EXOSX_HUMAN	EXOSC10	101 kDa	0	0	0
1316	Molybdenum cofactor sulfurase OS=Homo sapiens GN=MOCOS PE=1 SV=2	MOCOS_HUMAN	MOCOS	98 kDa	0	0	0
1317	Exosome complex component RRP43 OS=Homo sapiens GN=EXOSC8 PE=1 SV=1	EXOS8_HUMAN (+1)	EXOSC8	30 kDa	0	0	0
1318	Acidic leucine-rich nuclear phosphoprotein 32 family member E OS=Homo sapiens GN=ANP32E PE=1 SV=1	AN32E_HUMAN (+2)	ANP32E	31 kDa	0	0	0
1319	SEC31-like 1 (S. cerevisiae), isoform CRA_d OS=Homo sapiens GN=SEC31L1 PE=4 SV=1	A0A024RDD3_HUMAN (+3)	SEC31A	133 kDa	0	0	0
1322	GrpE protein homolog 2, mitochondrial OS=Homo sapiens GN=GRPEL2 PE=1 SV=1	GRPE2_HUMAN (+1)	grpel2	25 kDa	0	0	0
1329	Cell division cycle associated 1, isoform CRA_a OS=Homo sapiens GN=CDCA1 PE=4 SV=1	A0A024R8Y0_HUMAN (+2)		54 kDa	0	0	0
1331	cDNA FLJ78114, highly similar to Homo sapiens thymidylate synthetase, mRNA OS=Homo sapiens PE=2 SV=1	A8K9A5_HUMAN (+3)		36 kDa	0	0	0
1334	cDNA, FLJ92818, highly similar to Homo sapiens pyruvate dehydrogenase complex, component X (PDHX), mRNA OS=Homo sapiens PE=2 SV=1	B2R673_HUMAN (+1)		54 kDa	0	0	0
1335	DCN1-like protein OS=Homo sapiens GN=DCUN1D5 PE=4 SV=1	A0A024R3A2_HUMAN (+4)	DCUN1D5	28 kDa	0	0	0
1341	V-type proton ATPase subunit B, brain isoform OS=Homo sapiens GN=ATP6V1B2 PE=1 SV=3	VATB2_HUMAN	ATP6V1B2	57 kDa	0	0	0
1346	Cell division cycle 27, isoform CRA_c OS=Homo sapiens GN=CDC27 PE=1 SV=1	G5EA36_HUMAN	CDC27	92 kDa	0	0	0
1347	Endoplasmic reticulum resident protein 44 OS=Homo sapiens GN=ERP44 PE=1 SV=1	ERP44_HUMAN	ERP44	47 kDa	0	0	0
1350	cDNA FLJ55364, highly similar to CRSP complex subunit 6 OS=Homo sapiens PE=2 SV=1	B4DSE1_HUMAN (+1)		70 kDa	0	0	0
1352	Target of EGR1 protein 1 OS=Homo sapiens GN=TOE1 PE=1 SV=1	TOE1_HUMAN	TOE1	57 kDa	0	0	0
1354	cDNA FLJ56280, highly similar to Endoplasmic reticulum-Golgi intermediate compartment protein 1 OS=Homo sapiens PE=2 SV=1	B4E0N6_HUMAN (+1)		26 kDa	0	0	0
1355	Importin subunit alpha OS=Homo sapiens GN=KPNA3 PE=3 SV=1	A0A024RDV7_HUMAN (+3)	KPNA3	58 kDa	0	0	0
1357	SRP72 protein (Fragment) OS=Homo sapiens GN=SRP72 PE=2 SV=1	A0PJJ5_HUMAN (+5)	SRP72	63 kDa	0	0	0
1358	COP9 signalosome complex subunit 1 OS=Homo sapiens GN=GPS1 PE=1 SV=1	A0A096LP07_HUMAN (+4)	GPS1	55 kDa	0	0	0
1359	V-type proton ATPase 116 kDa subunit a isoform 2 OS=Homo sapiens GN=ATP6V0A2 PE=1 SV=2	VPP2_HUMAN	ATP6V0A2	98 kDa	0	0	0
1360	CCAAT/enhancer-binding protein zeta OS=Homo sapiens GN=CEBPZ PE=1 SV=1	A0A087X1N2_HUMAN (+2)		114 kDa	0	0	0
1363	Malate dehydrogenase, cytoplasmic OS=Homo sapiens GN=MDH1 PE=1 SV=1	B9A041_HUMAN (+2)	MDH1	23 kDa	0	0	0
1364	Probable ATP-dependent RNA helicase DHX37 OS=Homo sapiens GN=DHX37 PE=1 SV=1	DHX37_HUMAN (+1)	dhx37	130 kDa	0	0	0
1365	Oculocerebrorenal syndrome of Lowe OS=Homo sapiens GN=OCRL PE=2 SV=1	Q504W7_HUMAN	OCRL	103 kDa	0	0	0
1366	Thioredoxin reductase 1 OS=Homo sapiens GN=TXNRD1 PE=3 SV=1	A0A024RBK9_HUMAN (+8)	TXNRD1	68 kDa	0	0	0
1367	MAP3K12-binding inhibitory protein 1 OS=Homo sapiens GN=MBIP PE=1 SV=1	A0A087X1L0_HUMAN (+4)	MBIP	34 kDa	0	0	0
1369	Probable ATP-dependent RNA helicase DDX28 OS=Homo sapiens GN=DDX28 PE=1 SV=2	DDX28_HUMAN	DDX28	60 kDa	0	0	0
1370	Non-specific protein-tyrosine kinase (Fragment) OS=Homo sapiens GN=LYN PE=2 SV=1	Q6NUK7_HUMAN	LYN	66 kDa	0	0	0
1371	Splicing factor, arginine/serine-rich 2, isoform CRA_a OS=Homo sapiens GN=SFRS2 PE=4 SV=1	A0A024R8U5_HUMAN (+6)	SRSF2	25 kDa	0	0	0
1372	RNA binding motif protein 28, isoform CRA_a OS=Homo sapiens GN=RBM28 PE=4 SV=1	A0A024R753_HUMAN (+1)	RBM28	86 kDa	0	0	0	YES
1379	Neuroblastoma RAS viral (V-ras) oncogene homolog OS=Homo sapiens GN=NRAS PE=2 SV=1	Q5U091_HUMAN (+1)	NRAS	21 kDa	0	0	0
1396	Inositol monophosphatase 2 OS=Homo sapiens GN=IMPA2 PE=1 SV=1	IMPA2_HUMAN	IMPA2	31 kDa	0	0	0
1398	AP-3 complex subunit delta-1 OS=Homo sapiens GN=AP3D1 PE=1 SV=1	AP3D1_HUMAN (+1)	AP3D1	130 kDa	0	0	0
1399	Four and a half LIM domains protein 1 (Fragment) OS=Homo sapiens GN=FHL1 PE=1 SV=1	A0A0D9SFZ9_HUMAN	FHL1	20 kDa	0	0	0
1400	Semenogelin-1 OS=Homo sapiens GN=SEMG1 PE=1 SV=2	SEMG1_HUMAN	SEMG1	52 kDa	0	0	0
1401	Bifunctional polynucleotide phosphatase/kinase OS=Homo sapiens GN=PNKP PE=1 SV=1	A0A0D9SFL2_HUMAN (+2)	PNKP	53 kDa	0	0	0
1402	Golgi-associated PDZ and coiled-coil motif containing protein transcript variant 3 OS=Homo sapiens GN=GOPC PE=1 SV=2	F5H1Y4_HUMAN (+2)	GOPC	45 kDa	0	0	0
1406	Centromere protein V OS=Homo sapiens GN=CENPV PE=1 SV=1	CENPV_HUMAN	cenpv	30 kDa	0	0	0
1407	Dual specificity protein phosphatase 12 OS=Homo sapiens GN=DUSP12 PE=1 SV=1	DUS12_HUMAN	DUSP12	38 kDa	0	0	0
1408	FK506 binding protein 8, 38kDa, isoform CRA_a OS=Homo sapiens GN=FKBP8 PE=4 SV=1	A0A024R7P2_HUMAN (+3)	FKBP8	45 kDa	0	0	0
1413	LEM domain containing 2, isoform CRA_a OS=Homo sapiens GN=LEMD2 PE=4 SV=1	A0A024RCZ1_HUMAN (+1)	LEMD2	57 kDa	0	0	0
1415	Phosphatidylglycerophosphatase and protein-tyrosine phosphatase 1 OS=Homo sapiens GN=PTPMT1 PE=1 SV=1	PTPM1_HUMAN	PTPMT1	23 kDa	0	0	0
1418	cDNA, FLJ95010, highly similar to Homo sapiens Bloom syndrome (BLM), mRNA OS=Homo sapiens PE=2 SV=1	B2RAN0_HUMAN (+2)		159 kDa	0	0	0
1421	cDNA FLJ30946 fis, clone FEBRA2007622, highly similar to RAD50-interacting protein 1 OS=Homo sapiens PE=2 SV=1	B3KP18_HUMAN (+1)		91 kDa	0	0	0
1423	Histatin-3 OS=Homo sapiens GN=HTN3 PE=1 SV=2	HIS3_HUMAN (+1)	HTN3	6 kDa	0	0	0
139	Poly(rC)-binding protein 2 (Fragment) OS=Homo sapiens GN=PCBP2 PE=1 SV=1	H3BRU6_HUMAN		32 kDa	4	4	3
186	Large neutral amino acids transporter small subunit 1 OS=Homo sapiens GN=SLC7A5 PE=1 SV=2	LAT1_HUMAN		55 kDa	4	4	3
221	Transmembrane protein 33, isoform CRA_a OS=Homo sapiens GN=TMEM33 PE=4 SV=1	A0A024R9W7_HUMAN (+3)		28 kDa	3	3	2
257	cDNA FLJ78448, highly similar to Homo sapiens argininosuccinate synthetase (ASS), transcript variant 1, mRNA OS=Homo sapiens PE=2 SV=1	A8KAP9_HUMAN (+2)		47 kDa	7	7	6
264	Eukaryotic translation initiation factor 2 subunit 1 OS=Homo sapiens GN=EIF2S1 PE=1 SV=3	IF2A_HUMAN (+1)		36 kDa	6	6	5
383	Tubulin alpha-1C chain OS=Homo sapiens GN=TUBA1C PE=1 SV=1	F5H5D3_HUMAN (+2)		58 kDa	3	3	2
384	40S ribosomal protein SA OS=Homo sapiens GN=RPSA PE=3 SV=1	A0A024R2P0_HUMAN (+3)		33 kDa	4	4	3
430	Nuclear pore complex protein Nup160 OS=Homo sapiens GN=NUP160 PE=1 SV=3	NU160_HUMAN		162 kDa	3	3	2
539	40S ribosomal protein S14 OS=Homo sapiens GN=RPS14 PE=1 SV=3	RS14_HUMAN		16 kDa	2	2	1
545	Peptidyl-prolyl cis-trans isomerase B OS=Homo sapiens GN=PPIB PE=1 SV=2	PPIB_HUMAN (+1)		24 kDa	3	3	2
605	Transcription elongation regulator 1 OS=Homo sapiens GN=TCERG1 PE=1 SV=2	TCRG1_HUMAN		124 kDa	1	1	0
622	Calnexin OS=Homo sapiens GN=CANX PE=1 SV=2	CALX_HUMAN		68 kDa	3	3	2
623	14-3-3 protein beta/alpha OS=Homo sapiens GN=YWHAB PE=1 SV=3	1433B_HUMAN (+1)		28 kDa	3	3	2
678	Protein regulator of cytokinesis 1, isoform CRA_e OS=Homo sapiens GN=PRC1 PE=4 SV=1	A0A024RC67_HUMAN (+1)		72 kDa	2	2	1
739	Tyrosine-protein kinase BAZ1B OS=Homo sapiens GN=BAZ1B PE=1 SV=2	BAZ1B_HUMAN		171 kDa	1	1	0
761	RAP1B, member of RAS oncogene family, isoform CRA_a OS=Homo sapiens GN=RAP1B PE=4 SV=1	A0A024RB87_HUMAN (+1)		21 kDa	2	2	1
767	Biliverdin reductase A OS=Homo sapiens GN=BLVRA PE=1 SV=2	BIEA_HUMAN		33 kDa	2	2	1
773	Proteasome subunit alpha type-4 OS=Homo sapiens GN=PSMA4 PE=1 SV=1	PSA4_HUMAN		29 kDa	1	1	0
777	Membrane-associated progesterone receptor component 1 OS=Homo sapiens GN=PGRMC1 PE=1 SV=3	PGRC1_HUMAN (+1)		22 kDa	2	2	1
788	Actin-related protein 2/3 complex subunit 3 OS=Homo sapiens GN=ARPC3 PE=1 SV=3	ARPC3_HUMAN (+2)		21 kDa	2	2	1
820	Thymidylate kinase OS=Homo sapiens GN=DTYMK PE=1 SV=4	KTHY_HUMAN (+2)		24 kDa	1	1	0
837	Mitochondrial ribosomal protein S2, isoform CRA_a OS=Homo sapiens GN=MRPS2 PE=3 SV=1	A0A024R8D4_HUMAN (+1)		36 kDa	2	2	1
839	Eukaryotic translation elongation factor 1 beta 2, isoform CRA_a OS=Homo sapiens GN=EEF1B2 PE=3 SV=1	A0A024R3W7_HUMAN (+1)		25 kDa	2	2	1
862	Isopentenyl-diphosphate Delta-isomerase 1 OS=Homo sapiens GN=IDI1 PE=1 SV=2	IDI1_HUMAN		26 kDa	1	1	0
871	Thioredoxin-dependent peroxide reductase, mitochondrial OS=Homo sapiens GN=PRDX3 PE=1 SV=3	PRDX3_HUMAN		28 kDa	2	2	1
933	Cullin-4A OS=Homo sapiens GN=CUL4A PE=1 SV=3	CUL4A_HUMAN		88 kDa	1	1	0
959	Putative uncharacterized protein DKFZp686O2462 (Fragment) OS=Homo sapiens GN=DKFZp686O2462 PE=4 SV=1	Q5HYM2_HUMAN (+1)		72 kDa	1	1	0
1027	Cytoplasmic dynein 1 light intermediate chain 1 OS=Homo sapiens GN=DYNC1LI1 PE=1 SV=3	DC1L1_HUMAN		57 kDa	1	1	0
1054	Protein lin-7 homolog C OS=Homo sapiens GN=LIN7C PE=1 SV=1	LIN7C_HUMAN (+1)		22 kDa	2	2	1
1064	Ubiquitin carboxyl-terminal hydrolase OS=Homo sapiens PE=2 SV=1	B2RB07_HUMAN (+4)		38 kDa	2	2	1
1120	cDNA FLJ33947 fis, clone CTONG2018343, highly similar to Ubiquitin ligase protein MIB1 (EC 6.3.2.-) OS=Homo sapiens PE=2 SV=1	B3KRA8_HUMAN (+1)		86 kDa	2	2	1
1123	Protein Spindly OS=Homo sapiens GN=SPDL1 PE=1 SV=2	SPDLY_HUMAN		70 kDa	1	1	0
1177	cDNA FLJ51983, highly similar to Phosphoglycerate mutase 1 (EC 5.4.2.1) OS=Homo sapiens PE=2 SV=1	B4DKL5_HUMAN (+6)		27 kDa	1	1	0
1178	FAS-associated factor 2 OS=Homo sapiens GN=FAF2 PE=1 SV=2	FAF2_HUMAN		53 kDa	1	1	0
1226	N-acetyltransferase 11, isoform CRA_a OS=Homo sapiens GN=NAT11 PE=4 SV=1	A0A024R5C6_HUMAN (+3)		27 kDa	1	1	0
1230	GrpE protein homolog OS=Homo sapiens PE=2 SV=1	B4DWV5_HUMAN (+1)		22 kDa	1	1	0
1236	Vacuolar protein sorting-associated protein 29 OS=Homo sapiens GN=DKFZp667O202 PE=3 SV=1	Q5JPE4_HUMAN (+1)		20 kDa	1	1	0
1280	Eukaryotic translation initiation factor 3 subunit K OS=Homo sapiens GN=EIF3K PE=1 SV=1	EIF3K_HUMAN (+2)		25 kDa	1	1	0
1323	DUTP pyrophosphatase, isoform CRA_c OS=Homo sapiens GN=DUT PE=1 SV=1	A0A0C4DGL3_HUMAN (+4)		15 kDa	1	1	0
66	Bifunctional glutamate/proline--tRNA ligase OS=Homo sapiens GN=EPRS PE=1 SV=5	SYEP_HUMAN		171 kDa	13	13	11
175	Chaperonin containing TCP1, subunit 6A (Zeta 1), isoform CRA_a OS=Homo sapiens GN=CCT6A PE=3 SV=1	A0A024RDL1_HUMAN (+3)		58 kDa	9	9	7
476	Sec61 alpha 1 subunit (S. cerevisiae), isoform CRA_c OS=Homo sapiens GN=SEC61A1 PE=2 SV=1	B3KNF6_HUMAN (+2)		52 kDa	2	2	0
487	Ribose-phosphate pyrophosphokinase 1 OS=Homo sapiens GN=PRPS1 PE=1 SV=2	PRPS1_HUMAN (+1)		35 kDa	6	6	4
491	cDNA FLJ54590, highly similar to KH domain-containing, RNA-binding, signaltransduction-associated protein 1 OS=Homo sapiens PE=2 SV=1	B4DDX2_HUMAN (+1)		46 kDa	3	3	1
541	Coatomer subunit beta OS=Homo sapiens GN=COPB1 PE=1 SV=3	COPB_HUMAN		107 kDa	2	2	0
567	Elongation factor 1-delta OS=Homo sapiens GN=EEF1D PE=1 SV=1	A0A087X1X7_HUMAN (+4)		69 kDa	3	3	1
615	ATP-binding cassette sub-family D member 3 OS=Homo sapiens GN=ABCD3 PE=1 SV=1	ABCD3_HUMAN (+1)		75 kDa	2	2	0
616	40S ribosomal protein S13 OS=Homo sapiens GN=RPS13 PE=1 SV=2	RS13_HUMAN		17 kDa	2	2	0
679	Uncharacterized protein OS=Homo sapiens PE=2 SV=1	B4DLN1_HUMAN		48 kDa	3	3	1
686	KIAA0971, isoform CRA_b OS=Homo sapiens GN=KIAA0971 PE=4 SV=1	A0A024R419_HUMAN (+2)		81 kDa	3	3	1
713	Family with sequence similarity 62 (C2 domain containing), member A, isoform CRA_a OS=Homo sapiens GN=FAM62A PE=4 SV=1	A0A024RB16_HUMAN (+3)		124 kDa	3	3	1
740	Nodal modulator 1 OS=Homo sapiens GN=NOMO1 PE=1 SV=1	A0A087WW46_HUMAN (+4)		122 kDa	3	3	1
744	Nuclear cap binding protein subunit 1, 80kDa, isoform CRA_a OS=Homo sapiens GN=NCBP1 PE=4 SV=1	A0A024R179_HUMAN (+1)		92 kDa	2	2	0
796	Procollagen galactosyltransferase 1 OS=Homo sapiens GN=COLGALT1 PE=1 SV=1	GT251_HUMAN		72 kDa	2	2	0
824	Ubiquitin-conjugating enzyme E2M (UBC12 homolog, yeast), isoform CRA_a OS=Homo sapiens GN=UBE2M PE=3 SV=1	A0A024R4T4_HUMAN (+1)		21 kDa	2	2	0
850	Fragile X mental retardation protein 1 OS=Homo sapiens GN=FMR1 PE=1 SV=1	FMR1_HUMAN (+2)		71 kDa	2	2	0
889	Nudix (Nucleoside diphosphate linked moiety X)-type motif 21, isoform CRA_a OS=Homo sapiens GN=NUDT21 PE=4 SV=1	A0A024R6W2_HUMAN (+2)		26 kDa	2	2	0
905	cDNA FLJ11747 fis, clone HEMBA1005530, highly similar to Anaphase-promoting complex subunit 7 OS=Homo sapiens PE=2 SV=1	B3KMP2_HUMAN		56 kDa	2	2	0
1020	Protein EFR3 homolog A OS=Homo sapiens GN=EFR3A PE=1 SV=2	EFR3A_HUMAN		93 kDa	2	2	0
1021	Protein S100-A8 OS=Homo sapiens GN=S100A8 PE=1 SV=1	S10A8_HUMAN		11 kDa	2	2	0
1025	Very long-chain specific acyl-CoA dehydrogenase, mitochondrial OS=Homo sapiens GN=ACADVL PE=1 SV=1	ACADV_HUMAN (+2)		70 kDa	2	2	0
1030	ATP-binding cassette sub-family E member 1 OS=Homo sapiens GN=ABCE1 PE=1 SV=1	ABCE1_HUMAN		67 kDa	2	2	0
1065	Eukaryotic translation initiation factor 3 subunit M OS=Homo sapiens GN=EIF3M PE=1 SV=1	EIF3M_HUMAN		43 kDa	2	2	0
1088	V-type proton ATPase subunit a OS=Homo sapiens GN=ATP6V0A1 PE=1 SV=1	B7Z2A9_HUMAN (+4)		91 kDa	2	2	0
1135	E3 ubiquitin-protein ligase BRE1A OS=Homo sapiens GN=RNF20 PE=1 SV=2	BRE1A_HUMAN		114 kDa	2	2	0
1137	Cytokine-like nuclear factor n-pac, isoform CRA_c OS=Homo sapiens GN=N-PAC PE=4 SV=1	D3DUE6_HUMAN (+2)		61 kDa	2	2	0
1196	cDNA, FLJ95176, Homo sapiens CGI-48 protein (CGI-48), mRNA OS=Homo sapiens PE=2 SV=1	B2RAX6_HUMAN (+1)		58 kDa	2	2	0
1204	Deoxynucleoside triphosphate triphosphohydrolase SAMHD1 OS=Homo sapiens GN=SAMHD1 PE=1 SV=2	SAMH1_HUMAN		72 kDa	2	2	0
1278	Protein CYR61 OS=Homo sapiens GN=CYR61 PE=1 SV=1	CYR61_HUMAN (+2)		42 kDa	2	2	0
356	Complement decay-accelerating factor OS=Homo sapiens GN=CD55 PE=1 SV=2	H7BY55_HUMAN		59 kDa	5	5	2
370	cDNA FLJ60461, highly similar to Peroxiredoxin-2 (EC 1.11.1.15) OS=Homo sapiens PE=2 SV=1	B4DF70_HUMAN (+2)		20 kDa	6	6	3
381	TNF receptor-associated protein 1 variant (Fragment) OS=Homo sapiens PE=2 SV=1	Q53G55_HUMAN (+2)		80 kDa	7	7	4
392	Splicing factor, proline- and glutamine-rich OS=Homo sapiens GN=SFPQ PE=1 SV=2	SFPQ_HUMAN		76 kDa	4	4	1
412	DnaJ homolog subfamily B member 1 OS=Homo sapiens GN=DNAJB1 PE=1 SV=4	DNJB1_HUMAN (+2)		38 kDa	5	5	2
547	Delta-1-pyrroline-5-carboxylate synthase OS=Homo sapiens GN=ALDH18A1 PE=1 SV=2	P5CS_HUMAN		87 kDa	4	4	1
655	Small nuclear ribonucleoprotein-associated proteins B and B' OS=Homo sapiens GN=SNRPB PE=1 SV=3	A8MT02_HUMAN (+9)		30 kDa	3	3	0
699	Annexin OS=Homo sapiens PE=2 SV=1	A8K3Q7_HUMAN (+1)		76 kDa	3	3	0
712	RecQ protein-like (DNA helicase Q1-like), isoform CRA_a OS=Homo sapiens GN=RECQL PE=4 SV=1	A0A024RAV2_HUMAN (+1)		73 kDa	3	3	0
737	26S proteasome non-ATPase regulatory subunit 1 OS=Homo sapiens GN=PSMD1 PE=1 SV=1	A0A087WW66_HUMAN (+2)		106 kDa	4	4	1
756	Peptidyl-prolyl cis-trans isomerase OS=Homo sapiens PE=2 SV=1	A8K486_HUMAN (+2)		18 kDa	3	3	0
794	cDNA FLJ54176, highly similar to Signal recognition particle 68 kDa protein OS=Homo sapiens PE=2 SV=1	B4DVI7_HUMAN (+1)		60 kDa	3	3	0
817	60S ribosomal protein L27a OS=Homo sapiens GN=RPL27A PE=1 SV=1	E9PLL6_HUMAN (+3)		12 kDa	3	3	0
861	cDNA FLJ77542, highly similar to Homo sapiens YME1-like 1 (S. cerevisiae) (YME1L1), transcript variant 3, mRNA OS=Homo sapiens PE=2 SV=1	A8K5H7_HUMAN (+2)		80 kDa	3	3	0
942	Tyrosine-protein phosphatase non-receptor type 11 OS=Homo sapiens GN=PTPN11 PE=1 SV=2	PTN11_HUMAN		68 kDa	3	3	0
131	Protein flightless-1 homolog OS=Homo sapiens GN=FLII PE=1 SV=2	FLII_HUMAN		145 kDa	10	10	6
153	Splicing factor 3B subunit 3 OS=Homo sapiens GN=SF3B3 PE=1 SV=4	SF3B3_HUMAN		136 kDa	14	14	10
691	V-Ki-ras2 Kirsten rat sarcoma viral oncogene homolog, isoform CRA_b OS=Homo sapiens GN=KRAS PE=1 SV=1	A0A024RAV5_HUMAN		21 kDa	4	4	0
405	Talin-1 OS=Homo sapiens GN=TLN1 PE=1 SV=3	TLN1_HUMAN		270 kDa	5	5	0
447	Clusterin OS=Homo sapiens GN=CLU PE=1 SV=1	CLUS_HUMAN		52 kDa	6	6	1
502	cDNA FLJ76654, highly similar to Homo sapiens CD44 antigen (homing function and Indian blood group system) (CD44), transcript variant 4, mRNA OS=Homo sapiens PE=2 SV=1	A8K309_HUMAN (+3)		39 kDa	6	6	1
46	Unconventional myosin-VI OS=Homo sapiens GN=MYO6 PE=1 SV=1	A0A0A0MRM8_HUMAN		145 kDa	25	25	19
214	Regulator of chromosome condensation 2, isoform CRA_a OS=Homo sapiens GN=RCC2 PE=4 SV=1	A0A024RAC5_HUMAN (+1)		56 kDa	9	9	3
297	Putative uncharacterized protein DKFZp781O2021 OS=Homo sapiens GN=DKFZp781O2021 PE=2 SV=1	Q68DU0_HUMAN		105 kDa	7	7	1
75	cDNA FLJ51907, highly similar to Stress-70 protein, mitochondrial OS=Homo sapiens PE=2 SV=1	B7Z4V2_HUMAN (+2)		72 kDa	18	18	7
653	Nucleoprotein TPR OS=Homo sapiens GN=TPR PE=1 SV=3	TPR_HUMAN		267 kDa	1	0	2
357	Alanine--tRNA ligase, cytoplasmic OS=Homo sapiens GN=AARS PE=1 SV=2	SYAC_HUMAN		107 kDa	5	4	5
535	Small nuclear ribonucleoprotein polypeptide A' variant (Fragment) OS=Homo sapiens PE=2 SV=1	Q53G61_HUMAN (+1)		28 kDa	3	2	3
831	cDNA FLJ36768 fis, clone ADIPS1000064, highly similar to Synaptic glycoprotein SC2 OS=Homo sapiens PE=2 SV=1	B3KSQ1_HUMAN		37 kDa	1	0	1
932	Dolichyl-diphosphooligosaccharide--protein glycosyltransferase 48 kDa subunit OS=Homo sapiens GN=DDOST PE=3 SV=1	A0A024RAD5_HUMAN (+2)		51 kDa	1	0	1
975	cDNA, FLJ93507, highly similar to Homo sapiens ATPase, H+ transporting, lysosomal 38kDa, V0 subunit d isoform 1 (ATP6V0D1), mRNA OS=Homo sapiens PE=2 SV=1	B2R7M1_HUMAN (+4)		40 kDa	1	0	1
1048	Proteasome subunit beta type-6 OS=Homo sapiens GN=PSMB6 PE=1 SV=4	PSB6_HUMAN (+1)		25 kDa	2	1	2
1061	Signal peptidase complex subunit 3 homolog (S. cerevisiae), isoform CRA_a OS=Homo sapiens GN=SPCS3 PE=4 SV=1	D3DP46_HUMAN (+1)		20 kDa	1	0	1
1125	cDNA FLJ76620, highly similar to Homo sapiens C2f protein (C2F), mRNA OS=Homo sapiens PE=2 SV=1	A8K6D2_HUMAN (+1)		27 kDa	1	0	1
65	Beta 5-tubulin OS=Homo sapiens GN=TUBB PE=1 SV=1	Q5SU16_HUMAN (+1)		50 kDa	5	4	4
387	cDNA, FLJ96568, highly similar to Homo sapiens tropomyosin 3 (TPM3), mRNA OS=Homo sapiens PE=2 SV=1	B2RDE1_HUMAN		29 kDa	5	4	4
431	Spectrin beta chain, non-erythrocytic 2 OS=Homo sapiens GN=SPTBN2 PE=1 SV=3	SPTN2_HUMAN		271 kDa	3	2	2
522	14-3-3 protein eta OS=Homo sapiens GN=YWHAH PE=1 SV=4	1433F_HUMAN (+1)		28 kDa	5	4	4
543	Protein kinase, AMP-activated, gamma 1 non-catalytic subunit, isoform CRA_a OS=Homo sapiens GN=PRKAG1 PE=4 SV=1	A0A024R125_HUMAN (+2)		38 kDa	4	3	3
649	1-phosphatidylinositol 4,5-bisphosphate phosphodiesterase delta-3 OS=Homo sapiens GN=PLCD3 PE=1 SV=3	PLCD3_HUMAN		89 kDa	1	0	0
651	Scaffold attachment factor B2 OS=Homo sapiens GN=SAFB2 PE=1 SV=1	SAFB2_HUMAN		107 kDa	2	1	1
684	Ras-related protein R-Ras2 OS=Homo sapiens GN=RRAS2 PE=1 SV=1	A0A0C4DGH2_HUMAN (+1)		23 kDa	3	2	2
760	Ran-specific GTPase-activating protein OS=Homo sapiens GN=RANBP1 PE=1 SV=1	RANG_HUMAN		23 kDa	3	2	2
765	Tropomyosin alpha-4 chain (Fragment) OS=Homo sapiens GN=TPM4 PE=1 SV=1	K7ENT6_HUMAN		21 kDa	3	2	2
803	Neurabin-2 OS=Homo sapiens GN=PPP1R9B PE=1 SV=1	D3DTX6_HUMAN (+1)		89 kDa	3	2	2
870	Ras-related protein Rap-2c OS=Homo sapiens GN=RAP2C PE=1 SV=1	RAP2C_HUMAN		21 kDa	2	1	1
917	Guanine nucleotide-binding protein G(i) subunit alpha-1 OS=Homo sapiens GN=GNAI1 PE=1 SV=2	GNAI1_HUMAN		40 kDa	3	2	2
919	Annexin A1 OS=Homo sapiens GN=ANXA1 PE=1 SV=2	ANXA1_HUMAN (+2)		39 kDa	2	1	1
923	ADP-ribosylation factor-like protein 1 OS=Homo sapiens GN=ARL1 PE=1 SV=1	ARL1_HUMAN (+1)		20 kDa	2	1	1
994	Growth hormone-regulated TBC protein 1 OS=Homo sapiens GN=GRTP1 PE=1 SV=4	GRTP1_HUMAN		39 kDa	2	1	1
996	DNA-directed RNA polymerase subunit RPABC1 OS=Homo sapiens PE=3 SV=1	E5KT65_HUMAN (+1)		25 kDa	2	1	1
1019	Actin-binding LIM protein 1 OS=Homo sapiens GN=ABLIM1 PE=1 SV=2	J3QSX6_HUMAN		46 kDa	1	0	0
1050	Clathrin light chain A OS=Homo sapiens GN=CLTA PE=1 SV=1	CLCA_HUMAN (+1)		27 kDa	2	1	1
1086	Serpin peptidase inhibitor, clade B (Ovalbumin), member 6, isoform CRA_a OS=Homo sapiens GN=SERPINB6 PE=3 SV=1	A0A024QZX3_HUMAN (+1)		43 kDa	3	2	2
1097	Methionine aminopeptidase 2 OS=Homo sapiens GN=METAP2 PE=1 SV=1	F8VQZ7_HUMAN (+1)		53 kDa	1	0	0
1109	Guanine nucleotide binding protein (G protein), beta polypeptide 1, isoform CRA_a OS=Homo sapiens GN=GNB1 PE=4 SV=1	A0A024R056_HUMAN (+2)		37 kDa	2	1	1
1124	26S proteasome non-ATPase regulatory subunit 10 OS=Homo sapiens GN=PSMD10 PE=1 SV=1	B1AJY7_HUMAN (+1)		21 kDa	1	0	0
1169	cDNA FLJ51584, highly similar to Homo sapiens spindle pole body component 24 homolog (SPBC24), mRNA OS=Homo sapiens PE=2 SV=1	B4E086_HUMAN (+3)		16 kDa	2	1	1
1181	cDNA FLJ57937, highly similar to DNA-directed RNA polymerase II 33 kDa polypeptide (EC 2.7.7.6) OS=Homo sapiens PE=2 SV=1	B7Z377_HUMAN (+4)		17 kDa	1	0	0
1189	cDNA FLJ52068, highly similar to Microtubule-associated protein RP/EB family member 1 OS=Homo sapiens PE=2 SV=1	B4DM33_HUMAN (+1)		27 kDa	1	0	0
1192	DnaJ OS=Homo sapiens PE=2 SV=1	A7UJ17_HUMAN (+2)		27 kDa	1	0	0
1215	cDNA FLJ53577, highly similar to pre-mRNA-splicing factor ATP-dependentRNA helicase DHX16 (EC 3.6.1.-) OS=Homo sapiens PE=2 SV=1	B4DZ28_HUMAN (+2)		112 kDa	1	0	0
1231	Succinate dehydrogenase [ubiquinone] iron-sulfur subunit, mitochondrial (Fragment) OS=Homo sapiens GN=SDHB PE=1 SV=1	A0A087WWT1_HUMAN (+2)		23 kDa	2	1	1
1241	cDNA, FLJ94267, highly similar to Homo sapiens glutathione S-transferase omega 1 (GSTO1), mRNA OS=Homo sapiens PE=2 SV=1	B2R983_HUMAN (+2)		28 kDa	1	0	0
1252	cDNA FLJ76427, highly similar to Homo sapiens SH2 domain binding protein 1 (tetratricopeptide repeat containing) (SH2BP1), mRNA OS=Homo sapiens PE=2 SV=1	A8K6X9_HUMAN (+1)		134 kDa	1	0	0
1277	Uncharacterized protein OS=Homo sapiens GN=LOC51035 PE=4 SV=1	A0A024R539_HUMAN (+6)		35 kDa	1	0	0
1285	Protein ARPC4-TTLL3 OS=Homo sapiens GN=ARPC4-TTLL3 PE=4 SV=1	A0A0A6YYG9_HUMAN		72 kDa	1	0	0
1286	Bifunctional coenzyme A synthase OS=Homo sapiens GN=COASY PE=1 SV=4	COASY_HUMAN		62 kDa	1	0	0
1344	cDNA FLJ77398, highly similar to Homo sapiens UDP-glucose ceramide glucosyltransferase-like 1, transcript variant 2, mRNA OS=Homo sapiens PE=2 SV=1	A8KAK1_HUMAN (+1)		175 kDa	1	0	0
1345	TBC1 domain family, member 9B (With GRAM domain) OS=Homo sapiens GN=TBC1D9B PE=2 SV=1	A1L3A9_HUMAN (+2)		139 kDa	1	0	0
1385	cDNA FLJ59828, highly similar to Regulator of G-protein signaling 19 OS=Homo sapiens PE=2 SV=1	B4DP94_HUMAN (+2)		22 kDa	1	0	0
226	Histone H3.1t OS=Homo sapiens GN=HIST3H3 PE=1 SV=3	H31T_HUMAN		16 kDa	4	3	2
334	Bone marrow stromal cell antigen 2, isoform CRA_a OS=Homo sapiens GN=BST2 PE=4 SV=1	A0A024R7H5_HUMAN (+1)		20 kDa	4	3	2
394	Elongator complex protein 1 OS=Homo sapiens PE=2 SV=1	B4E3I9_HUMAN (+3)		138 kDa	4	3	2
526	Epididymis secretory protein Li 273 OS=Homo sapiens GN=HEL-S-273 PE=2 SV=1	V9HW25_HUMAN		33 kDa	3	2	1
596	14-3-3 protein gamma OS=Homo sapiens GN=YWHAG PE=1 SV=2	1433G_HUMAN		28 kDa	4	3	2
597	Emerin OS=Homo sapiens GN=EMD PE=1 SV=1	EMD_HUMAN		29 kDa	3	2	1
598	cDNA FLJ44170 fis, clone THYMU2035319, highly similar to RNA-binding region-containing protein 2 OS=Homo sapiens PE=2 SV=1	B3KWX7_HUMAN (+8)		57 kDa	2	1	0
662	Cysteine and glycine-rich protein 2, isoform CRA_a OS=Homo sapiens GN=CSRP2 PE=4 SV=1	A0A024RBB5_HUMAN (+2)		21 kDa	3	2	1
692	Protein diaphanous homolog 3 OS=Homo sapiens GN=DIAPH3 PE=1 SV=4	DIAP3_HUMAN		137 kDa	2	1	0
729	DNA topoisomerase 2 (Fragment) OS=Homo sapiens GN=TOP2B PE=1 SV=1	E9PCY5_HUMAN (+1)		130 kDa	2	1	0
743	G2/mitotic-specific cyclin-B1 OS=Homo sapiens GN=CCNB1 PE=1 SV=1	CCNB1_HUMAN		48 kDa	2	1	0
772	cDNA FLJ78260, highly similar to Homo sapiens RNA binding motif protein 4, mRNA OS=Homo sapiens PE=2 SV=1	A8K9U0_HUMAN (+1)		40 kDa	3	2	1
809	HCG2032701, isoform CRA_a OS=Homo sapiens GN=hCG_2032701 PE=4 SV=1	A0A024R3J7_HUMAN (+1)		80 kDa	2	1	0
811	CDKN2A-interacting protein OS=Homo sapiens GN=CDKN2AIP PE=1 SV=3	CARF_HUMAN		61 kDa	2	1	0
928	60S ribosomal protein L27 OS=Homo sapiens GN=RPL27 PE=3 SV=1	A0A024R1V4_HUMAN (+1)		16 kDa	3	2	1
971	Proteasome subunit alpha type OS=Homo sapiens GN=PSMA6 PE=1 SV=1	G3V295_HUMAN (+2)		23 kDa	2	1	0
993	Filaggrin-2 OS=Homo sapiens GN=FLG2 PE=1 SV=1	FILA2_HUMAN		248 kDa	2	1	0
1073	Protein diaphanous homolog 1 OS=Homo sapiens GN=DIAPH1 PE=1 SV=1	A0A0G2JH68_HUMAN (+2)		141 kDa	2	1	0
1090	60S ribosomal protein L35a OS=Homo sapiens GN=RPL35A PE=1 SV=2	RL35A_HUMAN		13 kDa	2	1	0
1127	Kinesin light chain 2 OS=Homo sapiens GN=KLC2 PE=1 SV=1	KLC2_HUMAN		69 kDa	2	1	0
1130	S-phase kinase-associated protein 1 OS=Homo sapiens GN=SKP1 PE=1 SV=1	E5RJR5_HUMAN (+1)		19 kDa	2	1	0
1131	ATP-dependent RNA helicase DDX42 OS=Homo sapiens GN=DDX42 PE=1 SV=1	A0A0A0MSJ0_HUMAN (+3)		78 kDa	2	1	0
1145	Skin-specific protein 32 OS=Homo sapiens GN=XP32 PE=1 SV=1	XP32_HUMAN		26 kDa	2	1	0
1184	cDNA FLJ55412, highly similar to TFIIH basal transcription factor complex p44 subunit OS=Homo sapiens PE=2 SV=1	B4DKI6_HUMAN (+5)		24 kDa	2	1	0
1194	Phosphoribosyl pyrophosphate synthetase-associated protein 1, isoform CRA_a OS=Homo sapiens GN=PRPSAP1 PE=4 SV=1	A0A024R8M4_HUMAN (+1)		39 kDa	2	1	0
1198	cDNA FLJ75700, highly similar to Homo sapiens complement component 1, q subcomponent binding protein (C1QBP), nuclear gene encoding mitochondrial protein, mRNA OS=Homo sapiens PE=2 SV=1	A8K651_HUMAN (+1)		31 kDa	2	1	0
1266	Axin interactor, dorsalization-associated protein OS=Homo sapiens GN=AIDA PE=1 SV=1	AIDA_HUMAN (+1)		35 kDa	2	1	0
1287	Ribosomal protein L34, isoform CRA_a OS=Homo sapiens GN=RPL34 PE=4 SV=1	A0A024RDH8_HUMAN (+1)		13 kDa	2	1	0
1294	Activity-dependent neuroprotector homeobox OS=Homo sapiens GN=ADNP PE=2 SV=1	Q6DHZ8_HUMAN		123 kDa	2	1	0
1326	Transcription elongation factor B polypeptide 2 OS=Homo sapiens GN=TCEB2 PE=1 SV=1	A0A0B4J296_HUMAN (+3)		8 kDa	2	1	0
1386	40S ribosomal protein S19 OS=Homo sapiens GN=RPS19 PE=2 SV=1	B0ZBD0_HUMAN (+6)		16 kDa	2	1	0
105	Glyceraldehyde-3-phosphate dehydrogenase OS=Homo sapiens GN=GAPDH PE=1 SV=3	G3P_HUMAN (+1)		36 kDa	9	8	6
165	Tropomyosin beta chain OS=Homo sapiens GN=TPM2 PE=1 SV=1	TPM2_HUMAN		33 kDa	8	7	5
258	cDNA FLJ56274, highly similar to Transketolase (EC 2.2.1.1) OS=Homo sapiens PE=2 SV=1	B4E022_HUMAN (+3)		63 kDa	6	5	3
287	Glutathione S-transferase P OS=Homo sapiens GN=GSTP1 PE=1 SV=2	GSTP1_HUMAN (+1)		23 kDa	6	5	3
296	Polypyrimidine tract binding protein 1, isoform CRA_b OS=Homo sapiens GN=PTBP1 PE=1 SV=4	A6NLN1_HUMAN		57 kDa	5	4	2
402	Histone H2B OS=Homo sapiens GN=HIST1H2BK PE=3 SV=1	A0A024RCL8_HUMAN (+5)		14 kDa	3	2	0
441	Testis derived transcript (3 LIM domains) OS=Homo sapiens GN=TES PE=4 SV=1	A4D0U5_HUMAN (+2)		48 kDa	5	4	2
461	Developmentally-regulated GTP-binding protein 1 OS=Homo sapiens GN=DRG1 PE=1 SV=1	DRG1_HUMAN		41 kDa	5	4	2
512	L-lactate dehydrogenase A chain OS=Homo sapiens GN=LDHA PE=1 SV=2	LDHA_HUMAN (+1)		37 kDa	5	4	2
523	Spermidine synthase OS=Homo sapiens GN=SRM PE=1 SV=1	SPEE_HUMAN		34 kDa	5	4	2
584	PAI-1 mRNA-binding protein variant OS=Homo sapiens PE=2 SV=1	Q5VU21_HUMAN (+1)		42 kDa	4	3	1
642	Histone H2A OS=Homo sapiens GN=HIST1H2AC PE=3 SV=1	A0A024R017_HUMAN (+4)		14 kDa	3	2	0
764	EIF2AK2 protein (Fragment) OS=Homo sapiens GN=EIF2AK2 PE=2 SV=1	Q8IW76_HUMAN		58 kDa	3	2	0
821	Acetyltransferase component of pyruvate dehydrogenase complex OS=Homo sapiens GN=DLAT PE=3 SV=1	A0A024R3D8_HUMAN (+5)		69 kDa	3	2	0
918	Phenylalanine--tRNA ligase beta subunit OS=Homo sapiens GN=FARSB PE=1 SV=3	SYFB_HUMAN		66 kDa	3	2	0
941	YTH domain-containing family protein 2 OS=Homo sapiens GN=YTHDF2 PE=1 SV=1	A0A087WXZ3_HUMAN (+2)		61 kDa	3	2	0
1033	ADP-ribosylation factor 3, isoform CRA_b OS=Homo sapiens GN=ARF3 PE=3 SV=1	A0A024R0Y6_HUMAN (+1)		21 kDa	3	2	0
1148	HCG1998851, isoform CRA_c OS=Homo sapiens GN=hCG_1998851 PE=4 SV=1	A0A024QZ62_HUMAN (+4)		47 kDa	3	2	0
78	HCG27198, isoform CRA_c OS=Homo sapiens GN=hCG_27198 PE=4 SV=1	A0A024QZ63_HUMAN (+2)		231 kDa	16	15	12
194	Valyl-tRNA synthetase, isoform CRA_a OS=Homo sapiens GN=VARS PE=3 SV=1	A0A024RCN6_HUMAN (+1)		140 kDa	10	9	6
395	Endoplasmin OS=Homo sapiens GN=HSP90B1 PE=1 SV=1	ENPL_HUMAN (+2)		92 kDa	4	3	0
460	Leucine rich repeat containing 47, isoform CRA_a OS=Homo sapiens GN=LRRC47 PE=4 SV=1	A0A024R4G1_HUMAN (+1)		63 kDa	5	4	1
619	TRM1 tRNA methyltransferase 1 homolog (S. cerevisiae), isoform CRA_c OS=Homo sapiens GN=TRMT1 PE=4 SV=1	A0A024R7I5_HUMAN (+2)		72 kDa	5	4	1
775	Neuronal growth regulator 1 OS=Homo sapiens GN=NEGR1 PE=1 SV=1	F6X2W2_HUMAN (+1)		33 kDa	4	3	0
100	Myosin light polypeptide 6 OS=Homo sapiens GN=MYL6 PE=1 SV=1	B7Z6Z4_HUMAN (+5)		27 kDa	8	7	3
442	Lysine--tRNA ligase OS=Homo sapiens GN=KARS PE=1 SV=3	SYK_HUMAN		68 kDa	6	5	1
443	Protein-L-isoaspartate O-methyltransferase OS=Homo sapiens GN=PCMT1 PE=1 SV=1	A0A0A0MRJ6_HUMAN (+2)		30 kDa	6	5	1
482	Guanine nucleotide-binding protein G(I)/G(S)/G(T) subunit beta-2 (Fragment) OS=Homo sapiens GN=GNB2 PE=1 SV=1	C9JIS1_HUMAN (+3)		26 kDa	7	6	2
542	Aurora kinase B OS=Homo sapiens GN=AURKB PE=1 SV=3	AURKB_HUMAN		39 kDa	6	5	1
313	Nucleolar GTP-binding protein 1 OS=Homo sapiens GN=GTPBP4 PE=3 SV=1	D2CFK9_HUMAN (+3)		74 kDa	8	7	2
409	Calcium-binding mitochondrial carrier protein Aralar2 OS=Homo sapiens GN=SLC25A13 PE=1 SV=2	CMC2_HUMAN (+1)		74 kDa	7	6	1
140	Isoleucine--tRNA ligase, cytoplasmic OS=Homo sapiens GN=IARS PE=1 SV=1	A0A0A0MSX9_HUMAN (+4)		142 kDa	13	12	6
225	Acyl-CoA synthetase long-chain family member 3, isoform CRA_a OS=Homo sapiens GN=ACSL3 PE=4 SV=1	A0A024R497_HUMAN (+3)		80 kDa	9	8	2
280	RAN binding protein 5, isoform CRA_d OS=Homo sapiens GN=RANBP5 PE=4 SV=1	A0A024RDY0_HUMAN (+1)		124 kDa	8	7	1
88	Putative uncharacterized protein (Fragment) OS=Homo sapiens PE=2 SV=1	Q9BU08_HUMAN (+2)		59 kDa	17	16	8
14	HCG1991735, isoform CRA_a OS=Homo sapiens GN=hCG_1991735 PE=4 SV=1	A0A024RC65_HUMAN (+1)		189 kDa	50	49	37
865	Glutaredoxin-3 OS=Homo sapiens GN=GLRX3 PE=1 SV=2	GLRX3_HUMAN		37 kDa	2	0	2
880	Oxidoreductase HTATIP2 OS=Homo sapiens GN=HTATIP2 PE=1 SV=2	HTAI2_HUMAN		27 kDa	2	0	2
496	Fascin OS=Homo sapiens PE=2 SV=1	B3KTA3_HUMAN (+1)		52 kDa	4	2	3
1141	Signal peptidase complex subunit 2 OS=Homo sapiens GN=SPCS2 PE=1 SV=1	A0A087WUC6_HUMAN (+3)		25 kDa	2	0	1
1232	Galactokinase OS=Homo sapiens GN=GALK1 PE=1 SV=1	GALK1_HUMAN (+1)		42 kDa	2	0	1
288	RNA binding protein (Autoantigenic, hnRNP-associated with lethal yellow) long isoform variant (Fragment) OS=Homo sapiens GN=RALY PE=2 SV=1	Q53GL6_HUMAN (+2)		33 kDa	5	3	3
425	High density lipoprotein binding protein (Vigilin), isoform CRA_a OS=Homo sapiens GN=HDLBP PE=1 SV=1	A0A024R4E5_HUMAN (+2)		141 kDa	5	3	3
427	Guanine nucleotide-binding protein G(i) subunit alpha-2 OS=Homo sapiens GN=GNAI2 PE=1 SV=3	GNAI2_HUMAN		40 kDa	4	2	2
500	Peroxiredoxin-4 OS=Homo sapiens GN=PRDX4 PE=1 SV=1	PRDX4_HUMAN (+1)		31 kDa	4	2	2
682	Eukaryotic translation initiation factor 6 OS=Homo sapiens GN=EIF6 PE=1 SV=1	IF6_HUMAN		27 kDa	4	2	2
759	Heparin-binding protein HBp15 OS=Homo sapiens PE=2 SV=1	Q7Z4W8_HUMAN		15 kDa	3	1	1
999	40S ribosomal protein S20 OS=Homo sapiens GN=RPS20 PE=1 SV=1	RS20_HUMAN		13 kDa	3	1	1
1026	Calpain small subunit 1 OS=Homo sapiens GN=CAPNS1 PE=1 SV=1	A0A0C4DGQ5_HUMAN (+3)		34 kDa	2	0	0
1045	Cyclic GMP-AMP synthase OS=Homo sapiens GN=MB21D1 PE=1 SV=2	CGAS_HUMAN		59 kDa	2	0	0
1079	Lactoylglutathione lyase OS=Homo sapiens GN=GLO1 PE=1 SV=4	LGUL_HUMAN (+2)		21 kDa	2	0	0
1201	Acid phosphatase 1 isoform c variant (Fragment) OS=Homo sapiens PE=2 SV=1	Q59EH3_HUMAN		19 kDa	2	0	0
1210	Ras-related protein Rab-35 OS=Homo sapiens GN=RAB35 PE=1 SV=1	RAB35_HUMAN		23 kDa	2	0	0
1219	Non-specific serine/threonine protein kinase OS=Homo sapiens GN=CDC42BPA PE=1 SV=1	A0A0A0MRJ0_HUMAN (+3)		194 kDa	2	0	0
1221	Tripartite motif-containing 25, isoform CRA_a OS=Homo sapiens GN=TRIM25 PE=4 SV=1	D3DTY9_HUMAN (+2)		48 kDa	2	0	0
1224	Aspartyl-tRNA synthetase 2 (Mitochondrial), isoform CRA_b OS=Homo sapiens GN=DARS2 PE=3 SV=1	A0A024R8Z9_HUMAN (+1)		74 kDa	2	0	0
1259	Cadherin 2, type 1, N-cadherin (Neuronal), isoform CRA_b OS=Homo sapiens GN=CDH2 PE=4 SV=1	A0A024RC42_HUMAN (+1)		100 kDa	2	0	0
1261	Protein XRP2 OS=Homo sapiens PE=2 SV=1	B2R6F5_HUMAN (+1)		40 kDa	2	0	0
1271	Peptidyl-prolyl cis-trans isomerase OS=Homo sapiens GN=PPIL1 PE=3 SV=1	A0A024RCX8_HUMAN (+1)		18 kDa	2	0	0
1293	Dermcidin OS=Homo sapiens GN=DCD PE=1 SV=2	DCD_HUMAN		11 kDa	2	0	0
1306	Kinesin-like protein OS=Homo sapiens GN=KIF22 PE=3 SV=1	A0A024R632_HUMAN (+3)		66 kDa	2	0	0
1309	HCG2043376, isoform CRA_b OS=Homo sapiens GN=hCG_2043376 PE=3 SV=1	A0A024R0I3_HUMAN (+5)		22 kDa	2	0	0
1348	Moesin OS=Homo sapiens GN=MSN PE=1 SV=3	MOES_HUMAN (+1)		68 kDa	2	0	0
1361	POLR1C protein (Fragment) OS=Homo sapiens GN=POLR1C PE=2 SV=1	Q96HT3_HUMAN (+1)		38 kDa	2	0	0
1373	Profilin-1 OS=Homo sapiens GN=PFN1 PE=1 SV=2	PROF1_HUMAN		15 kDa	2	0	0
1375	Caspase 14, apoptosis-related cysteine peptidase OS=Homo sapiens GN=CASP14 PE=2 SV=1	B2CIS9_HUMAN (+1)		28 kDa	2	0	0
1376	Arginase-1 OS=Homo sapiens GN=ARG1 PE=1 SV=2	ARGI1_HUMAN		35 kDa	2	0	0
1382	Nuclear receptor coactivator 5 OS=Homo sapiens GN=NCOA5 PE=1 SV=2	NCOA5_HUMAN		66 kDa	2	0	0
1389	Small nuclear ribonucleoprotein Sm D2 OS=Homo sapiens GN=SNRPD2 PE=1 SV=1	SMD2_HUMAN		14 kDa	2	0	0
1394	LIM domain only 7 protein OS=Homo sapiens GN=LMO7 PE=2 SV=1	F8J2B5_HUMAN (+1)		186 kDa	2	0	0
1403	Golgi-associated plant pathogenesis-related protein 1 OS=Homo sapiens GN=GLIPR2 PE=1 SV=3	GAPR1_HUMAN (+1)		17 kDa	2	0	0
1404	Ribosomal protein L23, isoform CRA_b OS=Homo sapiens GN=RPL23 PE=3 SV=1	A0A024R1Q8_HUMAN (+2)		15 kDa	2	0	0
1405	Nucleoside diphosphate kinase A OS=Homo sapiens GN=NME1 PE=1 SV=1	NDKA_HUMAN		17 kDa	2	0	0
1409	Alkaline phosphatase OS=Homo sapiens GN=ALPPL2 PE=1 SV=1	A0A087X0P5_HUMAN (+3)		57 kDa	2	0	0
1411	cDNA FLJ56823, highly similar to Protein-glutamine gamma-glutamyltransferase E (EC 2.3.2.13) OS=Homo sapiens PE=2 SV=1	B4DQ50_HUMAN		59 kDa	2	0	0
1420	GTP binding protein 2, isoform CRA_a OS=Homo sapiens GN=GTPBP2 PE=4 SV=1	A0A024RD30_HUMAN (+3)		66 kDa	2	0	0
1422	ATP synthase subunit epsilon-like protein, mitochondrial OS=Homo sapiens GN=ATP5EP2 PE=3 SV=1	AT5EL_HUMAN (+1)		6 kDa	2	0	0
201	Histone H4 OS=Homo sapiens GN=HIST1H4H PE=2 SV=1	B2R4R0_HUMAN (+1)		11 kDa	5	3	2
388	GEMIN5 protein OS=Homo sapiens GN=GEMIN5 PE=2 SV=1	B7ZLC9_HUMAN (+1)		168 kDa	5	3	2
458	Bifunctional 3'-phosphoadenosine 5'-phosphosulfate synthase 2 OS=Homo sapiens GN=PAPSS2 PE=1 SV=2	PAPS2_HUMAN (+1)		70 kDa	4	2	1
477	Kinesin-like protein KIF20A OS=Homo sapiens GN=KIF20A PE=1 SV=1	KI20A_HUMAN		100 kDa	4	2	1
676	cDNA FLJ77256, highly similar to Homo sapiens SH3-domain binding protein 4 (SH3BP4), mRNA OS=Homo sapiens PE=2 SV=1	A8K594_HUMAN (+1)		108 kDa	3	1	0
695	Creatine kinase B-type OS=Homo sapiens GN=CKB PE=1 SV=1	KCRB_HUMAN (+2)		43 kDa	3	1	0
963	Lamin B2, isoform CRA_a OS=Homo sapiens GN=LMNB2 PE=1 SV=1	J9JID7_HUMAN (+1)		70 kDa	3	1	0
995	cDNA, FLJ92825, highly similar to Homo sapiens SAR1a gene homolog 1 (S. cerevisiae) (SARA1), mRNA OS=Homo sapiens PE=2 SV=1	B2R679_HUMAN (+2)		22 kDa	3	1	0
1062	Acyl-Coenzyme A binding domain containing 3, isoform CRA_a OS=Homo sapiens GN=ACBD3 PE=4 SV=1	A0A024R3P9_HUMAN (+1)		61 kDa	3	1	0
1069	Programmed cell death protein 10 (Fragment) OS=Homo sapiens GN=PDCD10 PE=1 SV=1	C9J5C3_HUMAN		24 kDa	3	1	0
1099	Galectin-1 OS=Homo sapiens GN=LGALS1 PE=1 SV=2	LEG1_HUMAN		15 kDa	3	1	0
1138	Protein LAP2 OS=Homo sapiens GN=ERBB2IP PE=1 SV=2	LAP2_HUMAN (+1)		158 kDa	3	1	0
1211	V-type proton ATPase catalytic subunit A OS=Homo sapiens GN=ATP6V1A PE=1 SV=2	VATA_HUMAN		68 kDa	3	1	0
1251	cDNA FLJ59716, highly similar to Vacuolar protein sorting 26A OS=Homo sapiens PE=2 SV=1	B4DLT1_HUMAN (+1)		37 kDa	3	1	0
80	Coatomer subunit alpha OS=Homo sapiens GN=COPA PE=1 SV=2	COPA_HUMAN		138 kDa	18	16	14
354	Succinate dehydrogenase [ubiquinone] flavoprotein subunit, mitochondrial OS=Homo sapiens GN=SDHA PE=3 SV=1	A0A024QZ30_HUMAN (+1)		73 kDa	7	5	3
590	Ras-related C3 botulinum toxin substrate 1 (Rho family, small GTP binding protein Rac1) OS=Homo sapiens GN=RAC1 PE=2 SV=1	A4D2P0_HUMAN (+3)		23 kDa	4	2	0
658	Copine-1 OS=Homo sapiens GN=CPNE1 PE=1 SV=1	B0QZ18_HUMAN (+2)		60 kDa	5	3	1
771	Actin-related protein 2 OS=Homo sapiens GN=ACTR2 PE=1 SV=1	ARP2_HUMAN		45 kDa	5	3	1
904	FERM, RhoGEF and pleckstrin domain-containing protein 1 OS=Homo sapiens GN=FARP1 PE=1 SV=1	FARP1_HUMAN		119 kDa	5	3	1
950	Flotillin-1 OS=Homo sapiens GN=FLOT1 PE=1 SV=3	FLOT1_HUMAN (+2)		47 kDa	4	2	0
974	BetaCstF-64 variant 2 OS=Homo sapiens GN=CSTF2 PE=2 SV=1	B3V096_HUMAN (+3)		63 kDa	4	2	0
568	Guanine nucleotide-binding protein G(s) subunit alpha isoforms short OS=Homo sapiens GN=GNAS PE=1 SV=1	GNAS2_HUMAN		46 kDa	5	3	0
538	40S ribosomal protein S18 OS=Homo sapiens GN=RPS18 PE=1 SV=3	RS18_HUMAN		18 kDa	6	4	0
32	Heat shock cognate 71 kDa protein OS=Homo sapiens GN=HSPA8 PE=1 SV=1	HSP7C_HUMAN (+1)		71 kDa	22	20	14
36	Probable ATP-dependent RNA helicase DDX5 OS=Homo sapiens GN=DDX5 PE=1 SV=1	J3KTA4_HUMAN		69 kDa	24	22	15
766	PDZ and LIM domain protein 1 OS=Homo sapiens GN=PDLIM1 PE=1 SV=4	PDLI1_HUMAN (+1)		36 kDa	3	0	3
738	Proteasome subunit alpha type-5 OS=Homo sapiens GN=PSMA5 PE=1 SV=3	PSA5_HUMAN (+1)		26 kDa	3	0	1
884	CD59 glycoprotein OS=Homo sapiens GN=CD59 PE=1 SV=1	CD59_HUMAN (+3)		14 kDa	3	0	1
892	Band 4.1-like protein 2 OS=Homo sapiens GN=EPB41L2 PE=1 SV=1	E41L2_HUMAN (+1)		113 kDa	3	0	1
610	Replication protein A 70 kDa DNA-binding subunit OS=Homo sapiens GN=RPA1 PE=1 SV=2	RFA1_HUMAN		68 kDa	3	0	0
705	Voltage-dependent anion-selective channel protein 3 OS=Homo sapiens GN=VDAC3 PE=1 SV=1	VDAC3_HUMAN		31 kDa	4	1	1
834	Vinculin, isoform CRA_c OS=Homo sapiens GN=VCL PE=4 SV=1	A0A024QZN4_HUMAN (+2)		117 kDa	3	0	0
1100	cDNA FLJ77670, highly similar to Homo sapiens ribosomal protein S15a (RPS15A), mRNA OS=Homo sapiens PE=2 SV=1	A8K7H3_HUMAN (+3)		15 kDa	3	0	0
1166	40S ribosomal protein S17 OS=Homo sapiens GN=RPS17 PE=1 SV=1	A0A075B716_HUMAN (+3)		22 kDa	3	0	0
1167	Desmocollin 1, isoform CRA_b OS=Homo sapiens GN=DSC1 PE=4 SV=1	Q9HB00_HUMAN		94 kDa	3	0	0
1225	Pleckstrin homology domain-containing family G member 3 OS=Homo sapiens GN=PLEKHG3 PE=1 SV=1	PKHG3_HUMAN		134 kDa	3	0	0
1313	Ras-related protein Ral-A OS=Homo sapiens GN=RALA PE=1 SV=1	RALA_HUMAN		24 kDa	3	0	0
1320	cDNA FLJ77482, highly similar to Human atrial natriuretic peptide clearance receptor (ANP C-receptor) mRNA OS=Homo sapiens PE=2 SV=1	A8K4A5_HUMAN (+2)		60 kDa	3	0	0
1362	HCG28765, isoform CRA_b OS=Homo sapiens GN=hCG_28765 PE=4 SV=1	A0A024R152_HUMAN		147 kDa	3	0	0
1378	Sorting nexin-3 OS=Homo sapiens GN=SNX3 PE=1 SV=3	SNX3_HUMAN		19 kDa	3	0	0
178	MTHFD1L protein OS=Homo sapiens GN=MTHFD1L PE=1 SV=1	B7ZM99_HUMAN (+1)		106 kDa	12	9	8
481	cDNA, FLJ92973, highly similar to Homo sapiens villin 2 (ezrin) (VIL2), mRNA OS=Homo sapiens PE=2 SV=1	B2R6J2_HUMAN (+4)		69 kDa	6	3	2
632	UPF0568 protein C14orf166 OS=Homo sapiens GN=C14orf166 PE=1 SV=1	CN166_HUMAN (+2)		28 kDa	4	1	0
675	Protein phosphatase 1 regulatory subunit 12B OS=Homo sapiens GN=PPP1R12B PE=1 SV=2	MYPT2_HUMAN		110 kDa	4	1	0
828	Leucine-rich repeat-containing protein 40 OS=Homo sapiens GN=LRRC40 PE=1 SV=1	LRC40_HUMAN		68 kDa	4	1	0
1040	Eukaryotic translation initiation factor 5A (Fragment) OS=Homo sapiens GN=EIF5A PE=1 SV=5	I3L397_HUMAN (+2)		16 kDa	4	1	0
1042	SNW1 protein OS=Homo sapiens GN=SNW1 PE=2 SV=1	Q6I9S2_HUMAN (+1)		61 kDa	4	1	0
1152	40S ribosomal protein S25 OS=Homo sapiens GN=RPS25 PE=1 SV=1	RS25_HUMAN		14 kDa	4	1	0
700	1-phosphatidylinositol 4,5-bisphosphate phosphodiesterase beta-4 OS=Homo sapiens GN=PLCB4 PE=1 SV=3	PLCB4_HUMAN		134 kDa	5	2	0
202	Brain acid soluble protein 1 OS=Homo sapiens GN=BASP1 PE=1 SV=2	BASP1_HUMAN		23 kDa	8	5	2
319	14-3-3 protein epsilon OS=Homo sapiens GN=YWHAE PE=1 SV=1	1433E_HUMAN (+1)		29 kDa	9	6	3
470	Carboxypeptidase M OS=Homo sapiens GN=CPM PE=1 SV=2	CBPM_HUMAN		51 kDa	7	4	1
599	40S ribosomal protein S16 OS=Homo sapiens GN=RPS16 PE=1 SV=2	RS16_HUMAN		16 kDa	6	3	0
620	Erlin-2 (Fragment) OS=Homo sapiens GN=ERLIN2 PE=1 SV=1	E5RHW4_HUMAN (+1)		38 kDa	7	4	1
23	CYTSA protein OS=Homo sapiens GN=CYTSA PE=2 SV=1	B2RMV2_HUMAN (+1)		125 kDa	37	34	29
21	LIM and calponin homology domains-containing protein 1 OS=Homo sapiens GN=LIMCH1 PE=1 SV=4	LIMC1_HUMAN		122 kDa	35	32	26
90	Polyadenylate-binding protein OS=Homo sapiens GN=PABPC1 PE=3 SV=1	A0A024R9C1_HUMAN (+2)		71 kDa	19	16	8
249	Importin-7 OS=Homo sapiens GN=IPO7 PE=1 SV=1	IPO7_HUMAN		120 kDa	8	4	6
556	Proteasome (Prosome, macropain) 26S subunit, non-ATPase, 13, isoform CRA_a OS=Homo sapiens GN=PSMD13 PE=4 SV=1	A0A024R201_HUMAN (+2)		43 kDa	7	3	3
674	Cation-independent mannose-6-phosphate receptor OS=Homo sapiens GN=IGF2R PE=1 SV=3	MPRI_HUMAN		274 kDa	4	0	0
991	CD109 antigen OS=Homo sapiens GN=CD109 PE=1 SV=2	CD109_HUMAN		162 kDa	4	0	0
1043	5'-nucleotidase OS=Homo sapiens GN=NT5E PE=1 SV=1	5NTD_HUMAN (+3)		63 kDa	4	0	0
1154	Guanine nucleotide-binding protein subunit alpha-11 OS=Homo sapiens GN=GNA11 PE=1 SV=2	GNA11_HUMAN (+1)		42 kDa	4	0	0
1209	40S ribosomal protein S12 OS=Homo sapiens GN=RPS12 PE=1 SV=3	RS12_HUMAN		15 kDa	4	0	0
1218	Plakophilin 1 (Ectodermal dysplasia/skin fragility syndrome), isoform CRA_a OS=Homo sapiens GN=PKP1 PE=4 SV=1	A0A024R952_HUMAN (+2)		80 kDa	4	0	0
1368	Kelch-like 26 (Drosophila), isoform CRA_a OS=Homo sapiens GN=KLHL26 PE=4 SV=1	A0A024R7N5_HUMAN (+1)		68 kDa	4	0	0
635	Synaptosomal-associated protein OS=Homo sapiens GN=SNAP23 PE=1 SV=1	A8K287_HUMAN (+1)		23 kDa	6	2	1
906	Stomatin, isoform CRA_a OS=Homo sapiens GN=STOM PE=4 SV=1	A0A024R882_HUMAN (+1)		32 kDa	5	1	0
947	Guanine nucleotide-binding protein G(o) subunit alpha OS=Homo sapiens GN=GNAO1 PE=1 SV=4	GNAO_HUMAN		40 kDa	5	1	0
636	Alkaline phosphatase OS=Homo sapiens GN=ALPI PE=3 SV=1	A0A024R4A2_HUMAN (+1)		57 kDa	6	2	0
272	Poly (ADP-ribose) polymerase family, member 1, isoform CRA_a OS=Homo sapiens GN=PARP1 PE=4 SV=1	A0A024R3T8_HUMAN (+1)		113 kDa	8	4	0
238	Desmoglein-2 OS=Homo sapiens GN=DSG2 PE=1 SV=2	DSG2_HUMAN		122 kDa	10	6	1
164	RNA-binding protein 14 OS=Homo sapiens GN=RBM14 PE=1 SV=2	RBM14_HUMAN		69 kDa	17	13	6
184	Junction plakoglobin, isoform CRA_a OS=Homo sapiens GN=JUP PE=4 SV=1	A0A024R1X8_HUMAN (+1)		82 kDa	15	11	1
106	Spectrin domain with coiled-coils 1, isoform CRA_a OS=Homo sapiens GN=SPECC1 PE=4 SV=1	A0A024QYY9_HUMAN (+1)		119 kDa	16	12	1
180	Guanine nucleotide-binding protein G(k) subunit alpha OS=Homo sapiens GN=GNAI3 PE=1 SV=3	GNAI3_HUMAN		41 kDa	11	6	4
507	Unconventional myosin-Ie OS=Homo sapiens GN=MYO1E PE=1 SV=2	MYO1E_HUMAN (+1)		127 kDa	9	4	2
67	CAD protein OS=Homo sapiens GN=CAD PE=1 SV=3	PYR1_HUMAN (+1)		243 kDa	18	13	9
283	Tyrosine-protein kinase Fyn OS=Homo sapiens GN=FYN PE=1 SV=3	FYN_HUMAN		61 kDa	11	6	2
428	Similar to cytoskeleton-associated protein 4 (Fragment) OS=Homo sapiens PE=2 SV=1	Q8TB01_HUMAN		62 kDa	9	4	0
148	Chaperonin containing TCP1, subunit 7 (Eta) variant (Fragment) OS=Homo sapiens PE=2 SV=1	Q53HV2_HUMAN (+1)		59 kDa	16	11	5
414	14-3-3 protein theta OS=Homo sapiens GN=YWHAQ PE=1 SV=1	1433T_HUMAN		28 kDa	8	2	5
2	Actin, cytoplasmic 2 OS=Homo sapiens GN=ACTG1 PE=1 SV=1	ACTG_HUMAN		42 kDa	30	24	24
20	Carbamoyl-phosphate synthetase 1, mitochondrial, isoform CRA_a OS=Homo sapiens GN=CPS1 PE=3 SV=1	A0A024R454_HUMAN (+4)		165 kDa	40	34	34
1047	Serine hydroxymethyltransferase OS=Homo sapiens GN=SHMT1 PE=3 SV=1	D3DXC9_HUMAN (+2)		49 kDa	6	0	0
333	Formin-like protein 2 OS=Homo sapiens GN=FMNL2 PE=1 SV=3	FMNL2_HUMAN		123 kDa	11	5	0
96	Plastin-3 OS=Homo sapiens GN=PLS3 PE=1 SV=4	PLST_HUMAN (+1)		71 kDa	20	14	8
232	Ankycorbin OS=Homo sapiens GN=RAI14 PE=1 SV=2	RAI14_HUMAN		110 kDa	17	11	3
25	MYO1B variant protein OS=Homo sapiens GN=MYO1B PE=2 SV=1	B0I1S9_HUMAN (+2)		132 kDa	39	33	24
1046	Desmoglein-1 OS=Homo sapiens GN=DSG1 PE=1 SV=2	DSG1_HUMAN		114 kDa	7	0	0
359	Neurofibromin 2 (Bilateral acoustic neuroma), isoform CRA_i OS=Homo sapiens GN=NF2 PE=4 SV=1	A0A024R1F6_HUMAN (+3)		64 kDa	11	4	2
217	Rho GTPase-activating protein 11A OS=Homo sapiens GN=ARHGAP11A PE=1 SV=2	RHGBA_HUMAN		114 kDa	14	7	0
76	DNA topoisomerase 2-alpha OS=Homo sapiens GN=TOP2A PE=1 SV=3	TOP2A_HUMAN		174 kDa	17	9	5
40	Fatty acid synthase OS=Homo sapiens GN=FASN PE=1 SV=3	FAS_HUMAN		273 kDa	37	29	16
475	Voltage-dependent calcium channel subunit alpha-2/delta-1 OS=Homo sapiens GN=CACNA2D1 PE=1 SV=3	CA2D1_HUMAN (+1)		125 kDa	10	1	0
220	Supervillin OS=Homo sapiens GN=SVIL PE=1 SV=2	SVIL_HUMAN		248 kDa	15	4	4
145	Dystonin OS=Homo sapiens GN=DST PE=1 SV=4	DYST_HUMAN		861 kDa	16	3	4
45	Myosin phosphatase Rho-interacting protein OS=Homo sapiens GN=MPRIP PE=1 SV=3	MPRIP_HUMAN		117 kDa	44	30	16
12	cDNA FLJ53272, highly similar to Homo sapiens LIM domain 7 (LMO7), mRNA OS=Homo sapiens PE=2 SV=1	B7Z8W3_HUMAN (+1)		145 kDa	58	43	32
4	Filamin-A OS=Homo sapiens GN=FLNA PE=1 SV=4	FLNA_HUMAN (+1)		281 kDa	81	64	58
467	E3 ubiquitin-protein ligase TRIM21 OS=Homo sapiens GN=TRIM21 PE=1 SV=1	RO52_HUMAN		54 kDa	18	0	0
39	Leucine zipper protein 1, isoform CRA_a OS=Homo sapiens GN=LUZP1 PE=4 SV=1	A0A024RAC0_HUMAN (+1)		120 kDa	47	29	12
72	Desmoplakin OS=Homo sapiens GN=DSP PE=1 SV=3	DESP_HUMAN		332 kDa	31	11	6
15	Filamin-B OS=Homo sapiens GN=FLNB PE=1 SV=2	FLNB_HUMAN		278 kDa	60	36	40
3	Plectin OS=Homo sapiens GN=PLEC PE=1 SV=3	PLEC_HUMAN		532 kDa	150	124	105
8	Epididymis luminal protein 102 OS=Homo sapiens GN=SPTBN1 PE=2 SV=1	B2ZZ89_HUMAN (+1)		275 kDa	76	46	39
11	Spectrin alpha chain, non-erythrocytic 1 OS=Homo sapiens GN=SPTAN1 PE=1 SV=3	SPTN1_HUMAN		285 kDa	82	42	32

## Sheet: GO top 500
GOID	TERM	CORRECTED_PVALUE	UNCORRECTED_PVALUE	NUM_LIST_ANNOTATIONS	LIST_SIZE	TOTAL_NUM_ANNOTATIONS	POPULATION_SIZE	ANNOTATED_GENES
GO:0022613	ribonucleoprotein complex biogenesis	1.80726e-41	5.90222e-45	76	428	459	19693	EIF3G, RPL7A, NVL, DDX18, EIF3I, LTV1, EIF3E, HEATR1, TBL3, DHX30, NOL6, RPLP0, AGO2, WDR12, RPS9, NPM1, NOP2, PRPF31, SRSF1, RPL5, DDX27, RPL24, DDX20, WDR43, Mdn1, DDX21, SNRNP200, RPS7, MRPS7, SF3A1, RUVBL2, EIF3B, HSP90AB1, DDX23, GEMIN4, PA2G4, DDX6, RUVBL1, ATXN2L, EIF2A, RPL10, RPS6, DYNC1H1, CLNS1A, CRNKL1, MRTO4, RAN, CDC73, EIF3A, RPL10A, MRPL11, CD2BP2, DDX56, SF3B1, RSL1D1, FTSJ3, RPL…
GO:0016071	mRNA metabolic process	5.94945e-38	1.94299e-41	95	428	846	19693	RPL7A, PSME3, PSMD2, VIM, U2AF2, TNKS1BP1, U2AF1, RPS3A, PRPF4, PSMC3, EIF3E, RBM15, PSMC2, RNH1, SMU1, PSMC4, NUP98, PSMD12, RPLP0, plrg1, HNRNPM, AGO2, HNRNPL, RPS9, NPM1, PPP2R2A, RPL8, PRPF31, SRSF1, TNPO1, RPL5, PPP2CA, RPL24, DDX20, PSMD9, PSMD14, SNRNP200, RPS3, RPS7, SF3A1, KHSRP, FXR2, POLR2B, EIF4G1, AQR, DDX23, GEMIN4, DHX15, CDK11A, RPL18A, DDX6, RPL10, RPS6, YBX1, CLNS1A, PSMD11, CRN…
GO:0034641	cellular nitrogen compound metabolic process	1.33901e-35	4.37298e-39	272	428	6494	19693	PSME3, MTDH, USP15, RTCB, RNH1, EEF2, HEATR1, TSG101, STOML2, RPLP0, WDR12, PDHB, NOP2, EEF1G, PCNA, PRKDC, CHMP1A, WDR43, Mdn1, UFL1, DDX21, CCT4, RPS7, RPS3, HSP90AB1, AQR, LRRFIP2, DHX15, RAE1, RUVBL1, KPNA1, MTHFD1, MACROD1, POP1, POR, MRPL39, YWHAZ, CDC73, CCT2, PCBP1, EIF3A, MTA2, MDH2, PUF60, NCL, NFKB2, MTPAP, NKRF, FTSJ3, RPS4X, SF3B1, ACTR3, ATP5H, SART3, HNRNPUL1, ACTN4, DDX39A, MCCC2,…
GO:0006139	nucleobase-containing compound metabolic process	4.00929e-35	1.30937e-38	254	428	5793	19693	PSME3, VIM, MTDH, RANBP2, TNKS1BP1, CTBP2, USP15, RTCB, PRPF4, ACLY, SHMT2, RNH1, WDR70, HEATR1, WARS, SMU1, PSMC4, TSG101, NUP98, GATAD2A, STOML2, RPLP0, YARS, HNRNPM, HNRNPL, WDR12, ASCC3, PDHB, NSUN2, NUP50, NPM1, MCM5, PPP2R2A, NOP2, POLD1, SMC1A, DHX33, PCNA, PRKDC, CHMP1A, DDX27, WDR43, Mdn1, UFL1, DDX21, CCT4, RPS7, RPS3, SF3A1, RUVBL2, FXR2, POLR2B, HSP90AB1, AQR, GEMIN4, LRRFIP2, DHX15, …
GO:0044085	cellular component biogenesis	8.69746e-35	2.84045e-38	182	428	3232	19693	EIF3G, KIF14, MTDH, MAP4, LTV1, SHMT2, HEATR1, WARS, PSMC4, TSG101, DHX30, NUP98, CSNK1A1, STOML2, RPLP0, AP2B1, WDR62, WDR12, NPM1, MCM5, NOP2, DBN1, ANLN, SMC1A, CLTC, DHX33, CEP192, CHMP1A, NAP1L4, DDX27, WDR43, EPS15, Mdn1, DDX21, RPS7, RPS3, SF3A1, ACAD9, RUVBL2, GRB2, EIF3B, UBE2S, FXR2, HSP90AB1, ARAP1, GEMIN4, EPPK1, CORO1B, PPP6R3, MCM7, RUVBL1, DDB1, EIF2A, CLNS1A, MRTO4, YWHAZ, CDC73, …
GO:0046483	heterocycle metabolic process	1.92404e-33	6.28362e-37	255	428	5955	19693	PSME3, VIM, MTDH, RANBP2, TNKS1BP1, CTBP2, USP15, RTCB, PRPF4, ACLY, SHMT2, RNH1, WDR70, HEATR1, WARS, SMU1, PSMC4, TSG101, NUP98, GATAD2A, STOML2, RPLP0, YARS, HNRNPM, HNRNPL, WDR12, ASCC3, PDHB, NSUN2, NUP50, NPM1, MCM5, PPP2R2A, NOP2, POLD1, SMC1A, DHX33, PCNA, PRKDC, CHMP1A, DDX27, WDR43, Mdn1, UFL1, DDX21, CCT4, RPS7, RPS3, SF3A1, RUVBL2, FXR2, POLR2B, HSP90AB1, AQR, GEMIN4, LRRFIP2, DHX15, …
GO:0071840	cellular component organization or biogenesis	2.14858e-33	7.01691e-37	271	428	6619	19693	MTDH, USP15, HEATR1, TSG101, CSNK1A1, STOML2, RPLP0, WDR62, NCAPG, WDR12, TPM3, PALLD, NOP2, ANLN, CEP192, PCNA, PRKDC, CHMP1A, WDR43, EPS15, Mdn1, CCT4, DDX21, RPS7, RPS3, PDLIM7, HSP90AB1, CORO1B, RAE1, RUVBL1, KPNA1, MRPL39, YWHAZ, TUBB2A, CDC73, CCT2, ACTR1A, VDAC2, EIF3A, MTA2, ASPM, CAPZA2, EML4, NFKB2, MICAL3, FTSJ3, SF3B1, ACTR3, ATP5H, SCRIB, SART3, ACTN4, CDC37, CLUH, OGT, PRPF40A, GTF3…
GO:0006725	cellular aromatic compound metabolic process	8.0057e-33	2.61453e-36	255	428	6001	19693	PSME3, VIM, MTDH, RANBP2, TNKS1BP1, CTBP2, USP15, RTCB, PRPF4, ACLY, SHMT2, RNH1, WDR70, HEATR1, WARS, SMU1, PSMC4, TSG101, NUP98, GATAD2A, STOML2, RPLP0, YARS, HNRNPM, HNRNPL, WDR12, ASCC3, PDHB, NSUN2, NUP50, NPM1, MCM5, PPP2R2A, NOP2, POLD1, SMC1A, DHX33, PCNA, PRKDC, CHMP1A, DDX27, WDR43, Mdn1, UFL1, DDX21, CCT4, RPS7, RPS3, SF3A1, RUVBL2, FXR2, POLR2B, HSP90AB1, AQR, GEMIN4, LRRFIP2, DHX15, …
GO:1901360	organic cyclic compound metabolic process	1.408e-31	4.5983e-35	258	428	6218	19693	PSME3, MTDH, USP15, RTCB, RNH1, HEATR1, TSG101, STOML2, RPLP0, WDR12, PDHB, NOP2, PCNA, PRKDC, CHMP1A, WDR43, Mdn1, UFL1, DDX21, CCT4, RPS7, RPS3, HSP90AB1, AQR, LRRFIP2, DHX15, RAE1, RUVBL1, KPNA1, MTHFD1, MACROD1, POP1, POR, YWHAZ, CDC73, CCT2, PCBP1, MTA2, MDH2, PUF60, NCL, NFKB2, MTPAP, NKRF, FTSJ3, RPS4X, SF3B1, ACTR3, ATP5H, SART3, HNRNPUL1, ACTN4, DDX39A, MCCC2, GPI, OGT, PRPF40A, GTF3C4, …
GO:0006396	RNA processing	1.19758e-30	3.91111e-34	90	428	927	19693	RPL7A, NVL, U2AF2, DDX18, U2AF1, RTCB, PRPF4, RBM15, HEATR1, TBL3, SMU1, NUP98, NOL6, plrg1, HNRNPM, AGO2, HNRNPL, WDR12, RPS9, NSUN2, NPM1, NOP2, PRPF31, SRSF1, RPL5, DDX27, PPP2CA, DDX20, WDR43, Mdn1, DDX21, SNRNP200, RPS7, SF3A1, KHSRP, FXR2, POLR2B, AQR, DDX23, GEMIN4, PA2G4, DHX15, CDK11A, RPS6, POP1, YBX1, CLNS1A, CRNKL1, POLDIP3, MRTO4, HNRNPF, CDC73, SRSF3, PCBP1, RPL10A, PUF60, NCL, CD2B…
GO:0034655	nucleobase-containing compound catabolic process	1.08663e-29	3.54877e-33	75	428	652	19693	RPL7A, PSME3, PSMD2, VIM, RANBP2, TNKS1BP1, NUP133, RPS3A, PSMC3, EIF3E, PSMC2, RNH1, PSMC4, NUP98, PSMD12, RPLP0, NUP153, HNRNPM, AGO2, RPS9, VCP, NUP50, NPM1, PPP2R2A, RPL8, TNPO1, RPL5, PPP2CA, RPL24, PSMD9, PSMD14, RPS3, RPS7, KHSRP, FXR2, EIF4G1, DDX6, RPL18A, RAE1, TPI1, KPNA1, AHCY, FEN1, RPL10, RPS6, POP1, YBX1, CNP, PSMD11, MRTO4, YWHAZ, LRPPRC, NUP155, RPL10A, RPL17, NUP107, PABPC4, MTP…
GO:0044270	cellular nitrogen compound catabolic process	2.16419e-28	7.06789e-32	76	428	701	19693	RPL7A, PSME3, PSMD2, VIM, RANBP2, TNKS1BP1, NUP133, RPS3A, PSMC3, EIF3E, PSMC2, RNH1, PSMC4, NUP98, PSMD12, RPLP0, NUP153, HNRNPM, AGO2, RPS9, VCP, NUP50, NPM1, PPP2R2A, RPL8, TNPO1, RPL5, PPP2CA, RPL24, PSMD9, PSMD14, RPS3, RPS7, KHSRP, FXR2, EIF4G1, DDX6, RPL18A, RAE1, TPI1, KPNA1, AHCY, FEN1, RPL10, RPS6, POR, POP1, YBX1, CNP, PSMD11, MRTO4, YWHAZ, LRPPRC, NUP155, RPL10A, RPL17, NUP107, PABPC4…
GO:0046700	heterocycle catabolic process	1.26608e-27	4.13481e-31	75	428	700	19693	RPL7A, PSME3, PSMD2, VIM, RANBP2, TNKS1BP1, NUP133, RPS3A, PSMC3, EIF3E, PSMC2, RNH1, PSMC4, NUP98, PSMD12, RPLP0, NUP153, HNRNPM, AGO2, RPS9, VCP, NUP50, NPM1, PPP2R2A, RPL8, TNPO1, RPL5, PPP2CA, RPL24, PSMD9, PSMD14, RPS3, RPS7, KHSRP, FXR2, EIF4G1, DDX6, RPL18A, RAE1, TPI1, KPNA1, AHCY, FEN1, RPL10, RPS6, POP1, YBX1, CNP, PSMD11, MRTO4, YWHAZ, LRPPRC, NUP155, RPL10A, RPL17, NUP107, PABPC4, MTP…
GO:0034622	cellular protein-containing complex assembly	4.38579e-27	1.43233e-30	93	428	1100	19693	GTF2B, EIF3G, HSPA4, NUMA1, EIF3I, PSMC3, EIF3E, PSMC2, PSMC4, TUBGCP2, DHX30, NUP98, RPLP0, AP2B1, NUP153, AGO2, LONP1, NPM1, NAP1L1, MCM5, NOP2, DBN1, ANLN, PRPF31, SRSF1, CLTC, DHX33, RPL5, CEP192, NAP1L4, RPL24, DDX20, SEC24C, EPS15, Mdn1, PSMD9, SNRNP200, RPS3, MRPS7, SF3A1, ACAD9, RUVBL2, GRB2, EIF3B, UBE2S, HSP90AB1, EIF4G1, DDX23, GEMIN4, CORO1B, DDX6, CKAP5, MCM7, RUVBL1, DDB1, ATXN2L, C…
GO:0019439	aromatic compound catabolic process	5.64528e-27	1.84366e-30	75	428	716	19693	RPL7A, PSME3, PSMD2, VIM, RANBP2, TNKS1BP1, NUP133, RPS3A, PSMC3, EIF3E, PSMC2, RNH1, PSMC4, NUP98, PSMD12, RPLP0, NUP153, HNRNPM, AGO2, RPS9, VCP, NUP50, NPM1, PPP2R2A, RPL8, TNPO1, RPL5, PPP2CA, RPL24, PSMD9, PSMD14, RPS3, RPS7, KHSRP, FXR2, EIF4G1, DDX6, RPL18A, RAE1, TPI1, KPNA1, AHCY, FEN1, RPL10, RPS6, POP1, YBX1, CNP, PSMD11, MRTO4, YWHAZ, LRPPRC, NUP155, RPL10A, RPL17, NUP107, PABPC4, MTP…
GO:0006996	organelle organization	2.92235e-26	9.54391e-30	186	428	3880	19693	KIF14, VIM, TNKS1BP1, MAP4, USP15, WDR70, TSG101, DHX30, NUP98, CSNK1A1, STOML2, RPLP0, WDR62, NCAPG, ASCC3, NPM1, TPM3, PALLD, MCM5, PPP2R2A, NOP2, POLD1, DBN1, ANLN, SMC1A, CLTC, CEP192, PCNA, PRKDC, CHMP1A, NAP1L4, EPS15, Mdn1, CCT4, RPS3, ACAD9, RUVBL2, GRB2, UBE2S, PDLIM7, HSP90AB1, ARAP1, EPPK1, CORO1B, KIF5B, RAE1, PPP6R3, MCM7, RUVBL1, DDB1, EIF2A, MRTO4, YWHAZ, TUBB2A, CDC73, USP9X, CCT2…
GO:0071826	ribonucleoprotein complex subunit organization	1.05477e-25	3.44472e-29	46	428	252	19693	EIF3G, KIF5B, DDX6, RUVBL1, ATXN2L, EIF2A, RPL10, DYNC1H1, CLNS1A, CRNKL1, MRTO4, EIF3I, CDC73, EIF3E, EIF3A, MRPL11, DHX30, CD2BP2, RPLP0, AGO2, SF3B1, VCP, NPM1, WDR77, SART3, NOP2, PRPF31, SRSF1, RPL5, HSP90AA1, LOC102724159, DDX1, RPL24, DDX20, Mdn1, PRPF19, SNRNP200, MRPS7, RUVBL2, SF3A1, EIF3B, HSP90AB1, EIF3C, DDX23, GEMIN4, PRPF6
GO:1901361	organic cyclic compound catabolic process	1.08148e-25	3.53195e-29	75	428	749	19693	RPL7A, PSME3, PSMD2, VIM, RANBP2, TNKS1BP1, NUP133, RPS3A, PSMC3, EIF3E, PSMC2, RNH1, PSMC4, NUP98, PSMD12, RPLP0, NUP153, HNRNPM, AGO2, RPS9, VCP, NUP50, NPM1, PPP2R2A, RPL8, TNPO1, RPL5, PPP2CA, RPL24, PSMD9, PSMD14, RPS3, RPS7, KHSRP, FXR2, EIF4G1, DDX6, RPL18A, RAE1, TPI1, KPNA1, AHCY, FEN1, RPL10, RPS6, POP1, YBX1, CNP, PSMD11, MRTO4, YWHAZ, LRPPRC, NUP155, RPL10A, RPL17, NUP107, PABPC4, MTP…
GO:0006401	RNA catabolic process	1.86937e-25	6.10506e-29	56	428	404	19693	RPL7A, PSME3, RPL18A, PSMD2, DDX6, VIM, FEN1, RPL10, TNKS1BP1, POP1, RPS6, YBX1, RPS3A, PSMD11, MRTO4, YWHAZ, PSMC3, LRPPRC, EIF3E, PSMC2, RNH1, RPL10A, RPL17, PSMC4, PSMD12, RPLP0, PABPC4, MTPAP, HNRNPM, AGO2, FXR1, RPS4X, RPS9, DKC1, RPL7, NPM1, PPP2R2A, RPS2, RPL8, TNPO1, RPL5, PPP2CA, RPL24, CSDE1, PSMD9, PSMD6, PSMD14, RPS7, RPS3, THRAP3, KHSRP, FXR2, EIF4G1, EIF4A3, RPS8, SKIV2L2
GO:0043933	protein-containing complex subunit organization	8.27431e-25	2.70226e-28	130	428	2168	19693	EIF3G, KIF14, SHMT2, WARS, PSMC4, TSG101, DHX30, NUP98, CSNK1A1, STOML2, RPLP0, AP2B1, NPM1, MCM5, NOP2, DBN1, ANLN, CLTC, DHX33, CEP192, CHMP1A, NAP1L4, EPS15, Mdn1, RPS3, SF3A1, ACAD9, RUVBL2, GRB2, EIF3B, UBE2S, HSP90AB1, GEMIN4, KIF5B, CORO1B, PPP6R3, MCM7, RUVBL1, DDB1, EIF2A, DAP3, CLNS1A, MRPL39, MRTO4, CDC73, CCT2, VDAC2, EIF3A, BEND3, CAPZA2, MICAL3, SF3B1, NDUFA10, ACTR3, SART3, HIST1H1…
GO:0022618	ribonucleoprotein complex assembly	1.04047e-24	3.39799e-28	44	428	238	19693	EIF3G, DDX6, RUVBL1, ATXN2L, EIF2A, RPL10, DYNC1H1, CLNS1A, CRNKL1, MRTO4, EIF3I, CDC73, EIF3E, EIF3A, MRPL11, DHX30, CD2BP2, RPLP0, AGO2, SF3B1, NPM1, WDR77, SART3, NOP2, PRPF31, SRSF1, RPL5, HSP90AA1, LOC102724159, DDX1, RPL24, DDX20, Mdn1, PRPF19, SNRNP200, RUVBL2, SF3A1, MRPS7, EIF3B, HSP90AB1, EIF3C, DDX23, GEMIN4, PRPF6
GO:0016032	viral process	1.72705e-23	5.64027e-27	76	428	832	19693	GTF2B, EIF3G, RPL7A, VIM, RANBP2, NUP133, RPS3A, CTBP2, PSMC3, RBM15, TSG101, NUP98, RPLP0, AP2B1, TFRC, NUP153, YTHDC2, P4HB, RPS9, PC, VCP, NUP50, NPM1, RPL8, MRE11, TNPO1, RPL5, PCNA, CHMP1A, RPL24, MSH6, EPS15, RAB7A, RPS3, RPS7, GRB2, STAT1, EIF3B, POLR2B, EIF4G1, HSP90AB1, PDCD6IP, CTBP1, DDX6, RPL18A, RAE1, DDB1, KPNA1, RPL10, RPS6, RAN, PCBP1, NUP155, EIF3A, RPL10A, RPL17, NUP107, KPNA2, …
GO:0090304	nucleic acid metabolic process	1.82041e-23	5.94516e-27	214	428	5117	19693	PSME3, VIM, MTDH, TNKS1BP1, CTBP2, USP15, RTCB, PRPF4, RNH1, WDR70, HEATR1, WARS, SMU1, PSMC4, TSG101, NUP98, GATAD2A, STOML2, RPLP0, YARS, HNRNPM, HNRNPL, WDR12, ASCC3, NSUN2, NPM1, MCM5, PPP2R2A, NOP2, POLD1, SMC1A, DHX33, PCNA, PRKDC, CHMP1A, DDX27, WDR43, Mdn1, UFL1, DDX21, CCT4, RPS7, RPS3, SF3A1, RUVBL2, FXR2, POLR2B, HSP90AB1, AQR, GEMIN4, LRRFIP2, DHX15, MCM7, RUVBL1, DDB1, KPNA1, EIF2A, …
GO:0006402	mRNA catabolic process	4.41609e-23	1.44222e-26	51	428	365	19693	RPL7A, PSME3, RPL18A, PSMD2, DDX6, VIM, RPL10, TNKS1BP1, RPS6, YBX1, RPS3A, PSMD11, MRTO4, YWHAZ, PSMC3, EIF3E, PSMC2, RNH1, RPL10A, RPL17, PSMC4, PSMD12, RPLP0, PABPC4, MTPAP, HNRNPM, AGO2, FXR1, RPS4X, RPS9, RPL7, NPM1, PPP2R2A, RPS2, RPL8, TNPO1, RPL5, PPP2CA, RPL24, CSDE1, PSMD9, PSMD6, PSMD14, RPS7, RPS3, THRAP3, KHSRP, FXR2, EIF4G1, EIF4A3, RPS8
GO:0065003	protein-containing complex assembly	9.98976e-23	3.26249e-26	115	428	1842	19693	GTF2B, EIF3G, KIF14, MPP6, HSPA4, NUMA1, EIF3I, PSMC3, EIF3E, SHMT2, PSMC2, WARS, PPP6C, PSMC4, TUBGCP2, DHX30, NUP98, CSNK1A1, STOML2, RPLP0, AP2B1, NUP153, AGO2, P4HB, CTNNA1, EHD1, LONP1, VCP, NPM1, NAP1L1, MCM5, NOP2, DBN1, ANLN, PRPF31, SRSF1, CLTC, DHX33, RPL5, CEP192, NAP1L4, RPL24, DDX20, SEC24C, EPS15, Mdn1, PSMD9, SNRNP200, RPS3, MRPS7, SF3A1, ACAD9, RUVBL2, GRB2, EIF3B, UBE2S, PARK7, E…
GO:0042254	ribosome biogenesis	1.26376e-22	4.12723e-26	46	428	295	19693	RPL7A, EIF2A, NVL, RPL10, RPS6, DDX18, MRTO4, RAN, LTV1, HEATR1, RPL10A, TBL3, MRPL11, DHX30, NOL6, RPLP0, DDX56, WDR12, FTSJ3, RSL1D1, RPS9, DKC1, RPL7, NPM1, NOP2, NOP58, RPS2, NAT10, RPL5, LOC102724159, DDX27, RPL24, WDR3, WDR43, Mdn1, DDX21, WDR36, FBL, RPS7, MRPS7, EIF4A3, DDX17, RPS8, SKIV2L2, PA2G4, GEMIN4
GO:0016043	cellular component organization	1.48602e-22	4.85311e-26	245	428	6439	19693	EIF3G, KIF14, VIM, MTDH, TNKS1BP1, MAP4, CTBP2, USP15, SHMT2, WDR70, WARS, PSMC4, TSG101, DHX30, NUP98, CSNK1A1, STOML2, RPLP0, AP2B1, WDR62, NCAPG, MYOF, ASCC3, NPM1, TPM3, PALLD, MCM5, PPP2R2A, NOP2, POLD1, DBN1, ANLN, SMC1A, CLTC, DHX33, CEP192, PCNA, PRKDC, CHMP1A, NAP1L4, EPS15, Mdn1, CCT4, RPS3, SF3A1, ACAD9, RUVBL2, GRB2, EIF3B, UBE2S, FXR2, PDLIM7, HSP90AB1, ARAP1, GEMIN4, EPPK1, CORO1B, …
GO:0010467	gene expression	3.73638e-22	1.22024e-25	219	428	5422	19693	EIF3G, PSME3, VIM, MTDH, RANBP2, TNKS1BP1, CTBP2, USP15, RTCB, PRPF4, SHMT2, RNH1, EEF2, HEATR1, WARS, SMU1, PSMC4, TSG101, NUP98, GATAD2A, STOML2, RPLP0, YARS, HNRNPM, HNRNPL, WDR12, NSUN2, NUP50, NPM1, PPP2R2A, NOP2, EEF1G, TUFM, DHX33, PCNA, PRKDC, CHMP1A, DDX27, WDR43, Mdn1, UFL1, DDX21, RPS7, RPS3, SF3A1, RUVBL2, EIF3B, FXR2, POLR2B, AQR, GEMIN4, LRRFIP2, DHX15, ABCF1, RAE1, RUVBL1, EIF2A, P…
GO:0044403	symbiont process	8.17399e-22	2.66949e-25	76	428	884	19693	GTF2B, EIF3G, RPL7A, VIM, RANBP2, NUP133, RPS3A, CTBP2, PSMC3, RBM15, TSG101, NUP98, RPLP0, AP2B1, TFRC, NUP153, YTHDC2, P4HB, RPS9, PC, VCP, NUP50, NPM1, RPL8, MRE11, TNPO1, RPL5, PCNA, CHMP1A, RPL24, MSH6, EPS15, RAB7A, RPS3, RPS7, GRB2, STAT1, EIF3B, POLR2B, EIF4G1, HSP90AB1, PDCD6IP, CTBP1, DDX6, RPL18A, RAE1, DDB1, KPNA1, RPL10, RPS6, RAN, PCBP1, NUP155, EIF3A, RPL10A, RPL17, NUP107, KPNA2, …
GO:0010608	posttranscriptional regulation of gene expression	1.69534e-21	5.5367e-25	61	428	577	19693	PSME3, PSMD2, RAE1, VIM, CYFIP1, EIF2A, RPL10, RANBP2, NUP133, YBX1, POLDIP3, PSMD11, NEMF, RAN, YWHAZ, PSMC3, LRPPRC, SHMT2, EIF3E, PSMC2, EEF2, NUP155, PSMC4, NCL, NUP107, NUP98, PSMD12, PABPC4, NUP153, HNRNPM, AGO2, HNRNPL, FXR1, RPS4X, RPS9, NUP210, DKC1, NUP50, NPM1, NUP205, NAT10, NUP188, TNPO1, CDC37, RPL5, DDX1, PSMD9, PSMD6, PSMD14, RPS3, ILF3, THRAP3, EIF3B, KHSRP, FXR2, POLR2B, EIF4G1,…
GO:0044237	cellular metabolic process	2.86711e-21	9.36351e-25	332	428	10620	19693	PSME3, OXCT1, MTDH, USP15, RTCB, PPP2R1B, PGAM5, RNH1, EEF2, HEATR1, TSG101, ALDH1B1, CSNK1A1, STOML2, RPLP0, WDR12, PDHB, NOP2, EEF1G, CEP192, PCNA, PRKDC, CHMP1A, WDR43, EPS15, Mdn1, UFL1, CCT4, DDX21, RPS7, RPS3, HSP90AB1, AQR, LRRFIP2, DHX15, RAE1, RUVBL1, KPNA1, MTHFD1, P4HA2, MACROD1, POP1, POR, MRPL39, YWHAZ, CDC73, CCT2, PHKB, PCBP1, EIF3A, MTA2, MDH2, ACO2, PUF60, NCL, NFKB2, MTPAP, NKRF…
GO:0022607	cellular component assembly	2.86866e-21	9.36858e-25	150	428	2997	19693	EIF3G, KIF14, MTDH, MAP4, SHMT2, WARS, PSMC4, TSG101, DHX30, NUP98, CSNK1A1, STOML2, RPLP0, AP2B1, WDR62, NPM1, MCM5, NOP2, DBN1, ANLN, SMC1A, CLTC, DHX33, CEP192, CHMP1A, NAP1L4, EPS15, Mdn1, RPS3, SF3A1, ACAD9, RUVBL2, GRB2, EIF3B, UBE2S, FXR2, HSP90AB1, ARAP1, GEMIN4, EPPK1, CORO1B, PPP6R3, MCM7, RUVBL1, DDB1, EIF2A, CLNS1A, MRTO4, YWHAZ, CDC73, CCT2, ACTR1A, VDAC2, EIF3A, ASPM, BEND3, CAPZA2,…
GO:0000375	RNA splicing, via transesterification reactions	2.99882e-21	9.79367e-25	48	428	349	19693	U2AF2, YBX1, CLNS1A, U2AF1, CRNKL1, PRPF4, HNRNPF, RBM15, SRSF3, PCBP1, SMU1, PUF60, NCL, NUP98, CD2BP2, plrg1, HNRNPM, HNRNPH2, HNRNPL, FXR1, SF3B1, NPM1, WDR77, SART3, HNRNPUL1, PRPF31, SRSF1, HNRNPH1, DDX39A, DDX1, PRPF40A, DDX20, PRPF19, SNRNP200, SF3A1, THRAP3, KHSRP, FXR2, EIF4A3, SRRT, POLR2B, DDX17, AQR, DDX23, SKIV2L2, GEMIN4, DHX15, PRPF6
GO:0044265	cellular macromolecule catabolic process	6.73292e-21	2.19886e-24	87	428	1178	19693	RPL7A, PSME3, KIF14, PSMD2, VIM, TNKS1BP1, RPS3A, USP15, AURKA, PSMC3, EIF3E, PSMC2, RNH1, PSMC4, TSG101, CSNK1A1, PSMD12, RPLP0, AP2B1, HUWE1, HNRNPM, AGO2, RPS9, LONP1, VCP, NPM1, PPP2R2A, RPL8, CLTC, TNPO1, RPL5, PPP2CA, RPL24, PSMD9, UFL1, RAB7A, PSMD14, RPS3, RPS7, KHSRP, UBE2S, FXR2, PARK7, HSP90AB1, EIF4G1, CD2AP, PDCD6IP, DDX6, RPL18A, DDB1, KPNA1, FEN1, RPL10, RPS6, POP1, YBX1, PLAA, PSM…
GO:0000377	RNA splicing, via transesterification reactions with bulged adenosine as nucleophile	1.63331e-20	5.33411e-24	47	428	346	19693	U2AF2, YBX1, CLNS1A, U2AF1, CRNKL1, PRPF4, HNRNPF, RBM15, SRSF3, PCBP1, SMU1, PUF60, NCL, NUP98, CD2BP2, plrg1, HNRNPM, HNRNPH2, HNRNPL, FXR1, SF3B1, NPM1, WDR77, SART3, HNRNPUL1, PRPF31, SRSF1, HNRNPH1, DDX39A, DDX1, PRPF40A, DDX20, PRPF19, SNRNP200, SF3A1, THRAP3, FXR2, EIF4A3, SRRT, POLR2B, DDX17, AQR, DDX23, SKIV2L2, GEMIN4, DHX15, PRPF6
GO:0000398	mRNA splicing, via spliceosome	1.63331e-20	5.33411e-24	47	428	346	19693	U2AF2, YBX1, CLNS1A, U2AF1, CRNKL1, PRPF4, HNRNPF, RBM15, SRSF3, PCBP1, SMU1, PUF60, NCL, NUP98, CD2BP2, plrg1, HNRNPM, HNRNPH2, HNRNPL, FXR1, SF3B1, NPM1, WDR77, SART3, HNRNPUL1, PRPF31, SRSF1, HNRNPH1, DDX39A, DDX1, PRPF40A, DDX20, PRPF19, SNRNP200, SF3A1, THRAP3, FXR2, EIF4A3, SRRT, POLR2B, DDX17, AQR, DDX23, SKIV2L2, GEMIN4, DHX15, PRPF6
GO:0044419	interspecies interaction between organisms	2.07783e-20	6.78586e-24	76	428	931	19693	GTF2B, EIF3G, RPL7A, VIM, RANBP2, NUP133, RPS3A, CTBP2, PSMC3, RBM15, TSG101, NUP98, RPLP0, AP2B1, TFRC, NUP153, YTHDC2, P4HB, RPS9, PC, VCP, NUP50, NPM1, RPL8, MRE11, TNPO1, RPL5, PCNA, CHMP1A, RPL24, MSH6, EPS15, RAB7A, RPS3, RPS7, GRB2, STAT1, EIF3B, POLR2B, EIF4G1, HSP90AB1, PDCD6IP, CTBP1, DDX6, RPL18A, RAE1, DDB1, KPNA1, RPL10, RPS6, RAN, PCBP1, NUP155, EIF3A, RPL10A, RPL17, NUP107, KPNA2, …
GO:0000278	mitotic cell cycle	6.60039e-20	2.15558e-23	78	428	996	19693	PSME3, KIF14, PSMD2, TNKS1BP1, MAP4, NUMA1, AURKA, PSMC3, PSMC2, CEP97, PPP6C, PSMC4, TUBGCP2, PSMD12, plrg1, WDR62, NCAPG, YTHDC2, WDHD1, VCP, MCM5, TRIP13, MSH2, PPP2R2A, ANLN, MRE11, CLTC, SMC1A, CEP192, INCENP, PCNA, PRKDC, CHMP1A, CDCA8, PPP2CA, RPL24, TPX2, PSMD9, PSMD14, UBE2S, EIF4G1, PDCD6IP, CKAP2, CDK11A, CKAP5, RAE1, MCM7, PPME1, DDB1, RPS6, DYNC1H1, PSMD11, SMC4, PRIM2, RAN, CDC73, T…
GO:0019080	viral gene expression	8.2396e-20	2.69092e-23	36	428	194	19693	GTF2B, EIF3G, RPL7A, RPL18A, RAE1, RPL10, RANBP2, RPS6, NUP133, RPS3A, PSMC3, EIF3A, NUP155, RPL10A, RPL17, NUP107, NUP98, RPLP0, NUP153, RPS4X, NUP210, RPS9, RPL7, NUP50, RPS2, RPL8, NUP205, NUP188, RPL5, RPL24, RPS7, RPS3, EIF3B, POLR2B, RPS8, SMARCA4
GO:0016072	rRNA metabolic process	7.38639e-19	2.41228e-22	39	428	249	19693	RPL7A, NVL, RPS6, DDX18, MRTO4, HEATR1, RPL10A, TBL3, NCL, NOL6, DDX56, WDR12, FTSJ3, RSL1D1, RPS9, DKC1, RPL7, NOP2, RPS2, NOP58, NAT10, RPL5, LOC102724159, DDX27, WDR3, WDR43, GTF3C4, Mdn1, DDX21, WDR36, FBL, RPS7, EIF4A3, DDX17, RPS8, SMARCA4, SKIV2L2, PA2G4, GEMIN4
GO:0008380	RNA splicing	1.32777e-18	4.33629e-22	50	428	437	19693	U2AF2, YBX1, CLNS1A, U2AF1, CRNKL1, RTCB, PRPF4, HNRNPF, RBM15, SRSF3, PCBP1, SMU1, PUF60, NCL, NUP98, CD2BP2, plrg1, HNRNPM, HNRNPH2, HNRNPL, FXR1, SF3B1, NPM1, WDR77, SART3, HNRNPUL1, PRPF31, SRSF1, HNRNPH1, DDX39A, DDX1, PPP2CA, PRPF40A, DDX20, PRPF19, SNRNP200, SF3A1, THRAP3, KHSRP, FXR2, EIF4A3, SRRT, POLR2B, DDX17, AQR, SKIV2L2, DDX23, GEMIN4, DHX15, PRPF6
GO:0006364	rRNA processing	1.38046e-18	4.50834e-22	36	428	210	19693	RPL7A, NVL, RPS6, DDX18, MRTO4, HEATR1, RPL10A, TBL3, NOL6, DDX56, WDR12, FTSJ3, RSL1D1, RPS9, DKC1, RPL7, NOP2, RPS2, NOP58, NAT10, RPL5, LOC102724159, DDX27, WDR3, WDR43, Mdn1, DDX21, WDR36, FBL, RPS7, EIF4A3, DDX17, RPS8, SKIV2L2, PA2G4, GEMIN4
GO:0007049	cell cycle	4.23218e-18	1.38216e-21	106	428	1824	19693	PSME3, KIF14, PSMD2, TNKS1BP1, MAP4, NUMA1, AURKA, PSMC3, PSMC2, MYH9, CEP97, PPP6C, PSMC4, TSG101, TUBGCP2, CSNK1A1, PSMD12, plrg1, WDR62, NCAPG, YTHDC2, WDHD1, NSUN2, CLIC1, VCP, NPM1, MCM5, POLD1, TRIP13, MSH2, PPP2R2A, ANLN, MRE11, CLTC, SMC1A, CEP192, INCENP, PCNA, PRKDC, CHMP1A, CDCA8, PPP2CA, RPL24, MSH6, TPX2, PSMD9, PSMD14, RPS3, NUDC, UBE2S, HSP90AB1, EIF4G1, ARAP1, CD2AP, PDCD6IP, CTBP…
GO:0019083	viral transcription	5.01423e-18	1.63757e-21	33	428	177	19693	GTF2B, RPL7A, RPL18A, RAE1, RPL10, RANBP2, RPS6, NUP133, RPS3A, PSMC3, NUP155, RPL10A, RPL17, NUP107, NUP98, RPLP0, NUP153, RPS4X, NUP210, RPS9, RPL7, NUP50, RPS2, RPL8, NUP205, NUP188, RPL5, RPL24, RPS7, RPS3, POLR2B, RPS8, SMARCA4
GO:0051641	cellular localization	5.11364e-18	1.67003e-21	142	428	2956	19693	KIF14, OXCT1, RANBP2, MAP4, CTBP2, LTV1, TSG101, XPOT, NUP98, STOML2, RPLP0, AP2B1, NUP50, NPM1, DBN1, ANLN, CLTC, CEP192, COPG1, CHMP1A, EPS15, CCT4, RPS3, RPS7, RUVBL2, HSP90AB1, GEMIN4, KIF5B, CORO1B, RAE1, PPP6R3, KPNA1, YBX1, YWHAZ, USP9X, CCT2, TUBA1B, ACTR1A, RPL17, ASPM, CAPZA2, KPNA2, EXOC4, COPB2, RPS4X, ACTR3, ATP5H, NUP210, SCRIB, DKC1, ESYT2, ACTN4, CDC37, HIST1H1B, DDX39A, CLUH, ATP…
GO:0044238	primary metabolic process	5.53233e-18	1.80677e-21	325	428	10627	19693	PSME3, MTDH, USP15, RTCB, PPP2R1B, PGAM5, RNH1, EEF2, HEATR1, TSG101, ALDH1B1, CSNK1A1, STOML2, RPLP0, WDR12, PDHB, NOP2, EEF1G, PCNA, PRKDC, CHMP1A, WDR43, Mdn1, UFL1, CCT4, DDX21, RPS7, RPS3, HSP90AB1, AQR, LRRFIP2, DHX15, RAE1, RUVBL1, KPNA1, MTHFD1, P4HA2, MACROD1, POP1, POR, MRPL39, YWHAZ, CDC73, CCT2, PHKB, PCBP1, EIF3A, MTA2, MDH2, ACO2, PUF60, NCL, NFKB2, MTPAP, NKRF, FTSJ3, RPS4X, SF3B1,…
GO:0022402	cell cycle process	6.59158e-18	2.1527e-21	89	428	1358	19693	PSME3, KIF14, PSMD2, TNKS1BP1, MAP4, NUMA1, AURKA, PSMC3, PSMC2, MYH9, CEP97, PPP6C, PSMC4, TSG101, TUBGCP2, PSMD12, plrg1, WDR62, NCAPG, YTHDC2, NSUN2, VCP, NPM1, MCM5, POLD1, TRIP13, MSH2, PPP2R2A, ANLN, MRE11, CLTC, SMC1A, CEP192, INCENP, PCNA, PRKDC, CHMP1A, CDCA8, PPP2CA, RPL24, MSH6, TPX2, PSMD9, PSMD14, RPS3, UBE2S, HSP90AB1, EIF4G1, ARAP1, PDCD6IP, CKAP2, RAE1, CKAP5, MCM7, PPME1, DDB1, F…
GO:0016070	RNA metabolic process	1.32827e-17	4.3379e-21	187	428	4591	19693	PSME3, VIM, MTDH, TNKS1BP1, CTBP2, USP15, RTCB, PRPF4, RNH1, HEATR1, WARS, SMU1, PSMC4, TSG101, NUP98, GATAD2A, RPLP0, YARS, HNRNPM, HNRNPL, WDR12, NSUN2, NPM1, PPP2R2A, NOP2, DHX33, PCNA, PRKDC, CHMP1A, DDX27, WDR43, Mdn1, UFL1, DDX21, RPS7, RPS3, SF3A1, RUVBL2, FXR2, POLR2B, AQR, LRRFIP2, GEMIN4, DHX15, RUVBL1, EIF2A, POP1, GARS, PSPC1, YBX1, CLNS1A, MRTO4, YWHAZ, CDC73, USP9X, PCBP1, MTA2, PUF…
GO:0071704	organic substance metabolic process	1.70465e-17	5.56711e-21	331	428	10995	19693	PSME3, OXCT1, MTDH, USP15, RTCB, PPP2R1B, PGAM5, RNH1, EEF2, HEATR1, TSG101, ALDH1B1, CSNK1A1, STOML2, RPLP0, WDR12, PDHB, NOP2, EEF1G, PCNA, PRKDC, CHMP1A, WDR43, EPS15, Mdn1, UFL1, CCT4, DDX21, RPS7, RPS3, HSP90AB1, AQR, LRRFIP2, DHX15, RAE1, RUVBL1, KPNA1, MTHFD1, P4HA2, MACROD1, POP1, POR, MRPL39, YWHAZ, CDC73, CCT2, PHKB, PCBP1, EIF3A, MTA2, MDH2, ACO2, PUF60, NCL, NFKB2, MTPAP, NKRF, FTSJ3,…
GO:1903047	mitotic cell cycle process	1.71271e-17	5.59343e-21	68	428	847	19693	PSME3, KIF14, PSMD2, TNKS1BP1, MAP4, NUMA1, AURKA, PSMC3, PSMC2, CEP97, PPP6C, PSMC4, PSMD12, plrg1, WDR62, NCAPG, VCP, MCM5, TRIP13, MSH2, PPP2R2A, ANLN, MRE11, CLTC, SMC1A, CEP192, INCENP, PCNA, PRKDC, CHMP1A, CDCA8, PPP2CA, RPL24, TPX2, PSMD9, PSMD14, UBE2S, EIF4G1, PDCD6IP, CKAP2, CKAP5, RAE1, MCM7, DDB1, PPME1, RPS6, DYNC1H1, PSMD11, SMC4, PRIM2, CDC73, RAN, SMC3, ACTR1A, MISP, DNM2, SMC2, C…
GO:0006807	nitrogen compound metabolic process	2.65559e-17	8.67273e-21	314	428	10150	19693	PSME3, MTDH, USP15, RTCB, PPP2R1B, PGAM5, RNH1, EEF2, HEATR1, TSG101, CSNK1A1, STOML2, RPLP0, WDR12, PDHB, NOP2, EEF1G, PCNA, PRKDC, CHMP1A, WDR43, Mdn1, UFL1, CCT4, DDX21, RPS7, RPS3, HSP90AB1, AQR, LRRFIP2, DHX15, RAE1, RUVBL1, KPNA1, MTHFD1, P4HA2, MACROD1, POP1, POR, MRPL39, YWHAZ, CDC73, CCT2, PHKB, PCBP1, EIF3A, MTA2, MDH2, PUF60, NCL, NFKB2, MTPAP, NKRF, FTSJ3, RPS4X, SF3B1, PBK, ACTR3, AT…
GO:0009057	macromolecule catabolic process	2.67593e-17	8.73916e-21	90	428	1414	19693	RPL7A, PSME3, KIF14, PSMD2, VIM, TNKS1BP1, RPS3A, USP15, AURKA, PSMC3, EIF3E, PSMC2, RNH1, PSMC4, TSG101, CSNK1A1, PSMD12, RPLP0, AP2B1, HUWE1, HNRNPM, AGO2, RPS9, LONP1, VCP, NPM1, PPP2R2A, RPL8, CLTC, BAG3, TNPO1, RPL5, PPP2CA, RPL24, PSMD9, UFL1, RAB7A, PSMD14, RPS3, RPS7, KHSRP, UBE2S, FXR2, PARK7, HSP90AB1, EIF4G1, CD2AP, PDCD6IP, DDX6, RPL18A, DDB1, KPNA1, FEN1, RPL10, RPS6, POP1, YBX1, PLA…
GO:0006397	mRNA processing	4.2521e-17	1.38867e-20	52	428	512	19693	CDK11A, U2AF2, YBX1, CLNS1A, U2AF1, POLDIP3, CRNKL1, PRPF4, HNRNPF, CDC73, RBM15, SRSF3, PCBP1, SMU1, PUF60, NCL, NUP98, CD2BP2, plrg1, MTPAP, HNRNPM, HNRNPH2, HNRNPL, FXR1, SF3B1, NPM1, WDR77, SART3, HNRNPUL1, PRPF31, SRSF1, HNRNPH1, DDX39A, DDX1, PRPF40A, DDX20, PRPF19, SNRNP200, SF3A1, THRAP3, KHSRP, FXR2, EIF4A3, SRRT, POLR2B, DDX17, AQR, SKIV2L2, DDX23, GEMIN4, DHX15, PRPF6
GO:0008152	metabolic process	1.30747e-16	4.26999e-20	338	428	11470	19693	PSME3, OXCT1, MTDH, USP15, RTCB, PPP2R1B, PGAM5, RNH1, EEF2, HEATR1, TSG101, ALDH1B1, CSNK1A1, STOML2, RPLP0, WDR12, PDHB, NOP2, EEF1G, CEP192, PCNA, PRKDC, CHMP1A, WDR43, EPS15, Mdn1, UFL1, CCT4, DDX21, RPS7, RPS3, HSP90AB1, AQR, LRRFIP2, DHX15, RAE1, RUVBL1, KPNA1, MTHFD1, P4HA2, MACROD1, POP1, POR, MRPL39, YWHAZ, CDC73, CCT2, PHKB, PCBP1, EIF3A, MTA2, MDH2, ACO2, PUF60, NCL, NFKB2, MTPAP, NKRF…
GO:0006412	translation	3.12576e-16	1.02082e-19	57	428	641	19693	EIF3G, ABCF1, RPL7A, RPL18A, VIM, CYFIP1, EIF2A, RPL10, RPS6, GARS, DAP3, MRPL39, RPS3A, POLDIP3, NEMF, EIF3I, LRPPRC, SHMT2, EIF3E, EEF2, EIF3A, WARS, RPL10A, RPL17, NCL, MRPL11, RPLP0, PABPC4, YARS, AGO2, HNRNPL, FXR1, RPS4X, RPS9, RPL7, NPM1, RPS2, RPL8, EEF1G, NAT10, TUFM, DHX33, RPL5, DDX1, RPL24, RPS7, RPS3, MRPS7, ILF3, EIF3B, KHSRP, FXR2, EIF4G1, EIF4A3, EIF3C, RPS8, PA2G4
GO:0010629	negative regulation of gene expression	3.33894e-16	1.09044e-19	104	428	1873	19693	RPL7A, PSME3, PSMD2, VIM, PAWR, MTDH, U2AF2, RANBP2, TNKS1BP1, NUP133, RPS3A, CTBP2, AURKA, PSMC3, EIF3E, PSMC2, RNH1, PSMC4, TSG101, NUP98, GATAD2A, PSMD12, RPLP0, NUP153, HNRNPM, AGO2, HNRNPL, RPS9, PC, NUP50, NPM1, PPP2R2A, RPL8, BAG3, TNPO1, RPL5, PCNA, CHMP1A, PPP2CA, RPL24, DDX20, PSMD9, PSMD14, RPS3, RPS7, KHSRP, STAT1, FXR2, POLR2B, PARK7, EIF4G1, PA2G4, CTBP1, RPL18A, DDX6, RAE1, RPL10, …
GO:0006403	RNA localization	8.03384e-16	2.62372e-19	35	428	237	19693	RAE1, CKAP5, RUVBL1, U2AF2, RANBP2, NUP133, U2AF1, DDX19A, POLDIP3, RAN, LTV1, LRPPRC, CCT2, SRSF3, NUP155, NUP107, XPOT, NUP98, NOL6, NUP153, NUP210, DKC1, NPM1, NUP50, NOP58, SRSF1, NUP205, NUP188, DDX39A, CCT4, FBL, RUVBL2, KHSRP, EIF4A3, PRPF6
GO:0044271	cellular nitrogen compound biosynthetic process	1.13096e-15	3.69355e-19	190	428	4886	19693	EIF3G, PSME3, VIM, MTDH, RANBP2, TNKS1BP1, CTBP2, USP15, ACLY, SHMT2, EEF2, HEATR1, WARS, PSMC4, TSG101, NUP98, GATAD2A, STOML2, RPLP0, YARS, HNRNPL, PDHB, NUP50, NPM1, NOP2, POLD1, EEF1G, TUFM, DHX33, PCNA, PRKDC, CHMP1A, WDR43, UFL1, DDX21, CCT4, RPS7, RPS3, RUVBL2, EIF3B, FXR2, POLR2B, HSP90AB1, LRRFIP2, ABCF1, RAE1, TPI1, RUVBL1, MTHFD1, EIF2A, UMPS, GARS, DAP3, PSPC1, YBX1, MRPL39, PDHA1, CD…
GO:0044248	cellular catabolic process	1.20854e-15	3.94691e-19	118	428	2340	19693	RPL7A, PSME3, KIF14, PSMD2, OXCT1, VIM, MTDH, RANBP2, TNKS1BP1, NUP133, RPS3A, USP15, AURKA, PSMC3, PGAM5, EIF3E, SHMT2, PSMC2, RNH1, PSMC4, TSG101, NUP98, ALDH1B1, CSNK1A1, PSMD12, RPLP0, AP2B1, HUWE1, HNRNPM, NUP153, AGO2, RPS9, LONP1, VCP, NUP50, NPM1, PPP2R2A, RPL8, CLTC, BAG3, HADHB, TNPO1, RPL5, PPP2CA, RPL24, PSMD9, UFL1, RAB7A, PRDX1, PSMD14, RPS3, RPS7, KHSRP, UBE2S, FXR2, PARK7, HSP90AB…
GO:1901575	organic substance catabolic process	1.87746e-15	6.13149e-19	113	428	2195	19693	RPL7A, PSME3, KIF14, PSMD2, OXCT1, VIM, RANBP2, TNKS1BP1, NUP133, RPS3A, USP15, AURKA, PSMC3, EIF3E, SHMT2, PSMC2, RNH1, PSMC4, TSG101, NUP98, ALDH1B1, CSNK1A1, PSMD12, RPLP0, AP2B1, HUWE1, HNRNPM, NUP153, AGO2, RPS9, LONP1, VCP, NUP50, NPM1, PPP2R2A, RPL8, CLTC, BAG3, HADHB, TNPO1, RPL5, PPP2CA, RPL24, PSMD9, UFL1, RAB7A, PSMD14, RPS3, RPS7, KHSRP, UBE2S, FXR2, PARK7, HSP90AB1, EIF4G1, CD2AP, PD…
GO:0046907	intracellular transport	1.88554e-15	6.15787e-19	102	428	1858	19693	RPL7A, KIF14, HSPA4, U2AF2, RANBP2, NUP133, U2AF1, DDX19A, RPS3A, CTBP2, NUMA1, LTV1, PPP6C, TSG101, XPOT, NUP98, NOL6, STOML2, RPLP0, AP2B1, HUWE1, NUP153, RAB14, EHD1, RPS9, VCP, NUP50, NPM1, RPL8, CLTC, SRSF1, BAG3, TNPO1, RPL5, COPG1, CHMP1A, RPL24, DDX20, SEC24C, EPS15, RAB7A, RPS3, RPS7, PARK7, COPE, GEMIN4, KIF5B, OPA1, RPL18A, RAB2A, RAE1, PPP6R3, ATP5O, KPNA1, RPL10, RPS6, DYNC1H1, POLDI…
GO:0043043	peptide biosynthetic process	2.0264e-15	6.6179e-19	57	428	667	19693	EIF3G, ABCF1, RPL7A, RPL18A, VIM, CYFIP1, EIF2A, RPL10, RPS6, GARS, DAP3, MRPL39, RPS3A, POLDIP3, NEMF, EIF3I, LRPPRC, SHMT2, EIF3E, EEF2, EIF3A, WARS, RPL10A, RPL17, NCL, MRPL11, RPLP0, PABPC4, YARS, AGO2, HNRNPL, FXR1, RPS4X, RPS9, RPL7, NPM1, RPS2, RPL8, EEF1G, NAT10, TUFM, DHX33, RPL5, DDX1, RPL24, RPS7, RPS3, MRPS7, ILF3, EIF3B, KHSRP, FXR2, EIF4G1, EIF4A3, EIF3C, RPS8, PA2G4
GO:0043604	amide biosynthetic process	2.6408e-15	8.62442e-19	63	428	809	19693	EIF3G, ABCF1, DLD, RPL7A, RPL18A, VIM, CYFIP1, MTHFD1, EIF2A, RPL10, RPS6, GARS, DAP3, MRPL39, PDHA1, RPS3A, POLDIP3, NEMF, EIF3I, ACLY, LRPPRC, SHMT2, EIF3E, EEF2, EIF3A, WARS, RPL10A, RPL17, NCL, MRPL11, RPLP0, PABPC4, YARS, AGO2, HNRNPL, FXR1, PDHB, RPS4X, RPS9, RPL7, NPM1, RPS2, RPL8, EEF1G, NAT10, TUFM, DHX33, RPL5, DDX1, RPL24, RPS3, RPS7, MRPS7, ILF3, EIF3B, KHSRP, FXR2, EIF4G1, EIF4A3, AC…
GO:0034660	ncRNA metabolic process	3.31396e-15	1.08228e-18	52	428	565	19693	GTF2B, RPL7A, NVL, POP1, RPS6, GARS, DDX18, RTCB, MRTO4, RAN, HEATR1, WARS, RPL10A, TBL3, NCL, NOL6, DDX56, YARS, AGO2, WDR12, FTSJ3, RSL1D1, RPS9, NSUN2, DKC1, RPL7, NOP2, NOP58, RPS2, NAT10, RPL5, LOC102724159, DDX1, DDX27, WDR3, WDR43, GTF3C4, Mdn1, DDX21, WDR36, FBL, RPS7, KHSRP, POLR2B, EIF4A3, SRRT, DDX17, RPS8, SMARCA4, SKIV2L2, PA2G4, GEMIN4
GO:0043170	macromolecule metabolic process	4.06348e-15	1.32707e-18	293	428	9388	19693	PSME3, MTDH, USP15, RTCB, PPP2R1B, PGAM5, RNH1, EEF2, HEATR1, TSG101, CSNK1A1, STOML2, RPLP0, WDR12, NOP2, EEF1G, PCNA, PRKDC, CHMP1A, WDR43, EPS15, Mdn1, UFL1, CCT4, DDX21, RPS7, RPS3, HSP90AB1, AQR, LRRFIP2, DHX15, RAE1, RUVBL1, KPNA1, P4HA2, MACROD1, POP1, POR, MRPL39, YWHAZ, CDC73, CCT2, PHKB, PCBP1, EIF3A, MTA2, MDH2, PUF60, NCL, NFKB2, MTPAP, NKRF, FTSJ3, RPS4X, SF3B1, PBK, ACTR3, SCRIB, SA…
GO:0051649	establishment of localization in cell	6.80021e-15	2.22084e-18	114	428	2264	19693	RPL7A, KIF14, OXCT1, HSPA4, U2AF2, RANBP2, MAP4, NUP133, U2AF1, DDX19A, RPS3A, CTBP2, NUMA1, LTV1, MYH9, PPP6C, TSG101, XPOT, NUP98, NOL6, STOML2, RPLP0, AP2B1, HUWE1, NUP153, RAB14, EHD1, RPS9, VCP, NUP50, NPM1, RPL8, CLTC, SRSF1, BAG3, TNPO1, RPL5, COPG1, CHMP1A, CDCA8, RPL24, DDX20, SEC24C, EPS15, RAB7A, RPS3, RPS7, PARK7, COPE, GEMIN4, KIF5B, OPA1, RPL18A, RAB2A, RAE1, PPP6R3, ATP5O, KPNA1, C…
GO:0034470	ncRNA processing	1.09139e-14	3.5643e-18	42	428	379	19693	RPL7A, NVL, POP1, RPS6, DDX18, RTCB, MRTO4, HEATR1, RPL10A, TBL3, NOL6, DDX56, AGO2, WDR12, FTSJ3, RSL1D1, RPS9, NSUN2, DKC1, RPL7, NOP2, NOP58, RPS2, NAT10, RPL5, LOC102724159, DDX1, DDX27, WDR3, WDR43, Mdn1, DDX21, WDR36, FBL, RPS7, EIF4A3, SRRT, DDX17, RPS8, SKIV2L2, PA2G4, GEMIN4
GO:0051276	chromosome organization	1.61222e-14	5.26527e-18	77	428	1197	19693	GTF2B, KIF14, TNKS1BP1, USP15, NUMA1, AURKA, WDR70, NUP98, HUWE1, NCAPG, ASCC3, NPM1, NAP1L1, MCM5, POLD1, TRIP13, MSH2, GNL3, MRE11, SMC1A, SUPT16H, CHD4, INCENP, PCNA, PRKDC, CHMP1A, NAP1L4, CDCA8, MSH6, CCT4, RUVBL2, HSP90AB1, CTBP1, RAE1, MCM7, RUVBL1, DDB1, FEN1, HIST1H1C, NTMT1, SMC4, PRIM2, RAN, CDC73, SMC3, CCT2, NUP155, MTA2, BEND3, NUP107, SMC2, TOP1, DKC1, SART3, USP7, NAT10, SMCHD1, C…
GO:0033365	protein localization to organelle	2.72656e-14	8.90451e-18	66	428	922	19693	RPL7A, HSPA4, NVL, RANBP2, NUP133, RPS3A, NUMA1, AURKA, TSG101, NUP98, RPLP0, plrg1, HUWE1, NUP153, EHD1, RPS9, NUP50, NPM1, MSH2, ANLN, RPL8, GNL3, BAG3, TNPO1, RPL5, CEP192, RPL24, CCT4, RAB7A, RPS7, RPS3, RUVBL2, PARK7, CD2AP, RPL18A, KPNA1, RPL10, RPS6, YBX1, YWHAZ, RAN, USP9X, CCT2, NUP155, RPL10A, RPL17, NUP107, FAM83D, CSE1L, KPNA2, RPS4X, SCRIB, PEX1, RPL7, DKC1, RPS2, NUP188, HIST1H1B, H…
GO:0034613	cellular protein localization	5.65343e-14	1.84632e-17	100	428	1889	19693	RPL7A, HSPA4, NVL, U2AF2, RANBP2, NUP133, U2AF1, DDX19A, RPS3A, NUMA1, AURKA, LTV1, TSG101, XPOT, NUP98, NOL6, RPLP0, AP2B1, plrg1, HUWE1, NUP153, RAB14, CTNNA1, EHD1, RPS9, VCP, NUP50, NPM1, MSH2, DBN1, ANLN, RPL8, GNL3, SRSF1, CLTC, BAG3, TNPO1, RPL5, CEP192, COPG1, RPL24, SEC24C, CCT4, RAB7A, RPS3, RPS7, RUVBL2, PARK7, HSP90AB1, CD2AP, KIF5B, CORO1B, RPL18A, RAB2A, RAE1, KPNA1, RPL10, RPS6, YB…
GO:0072594	establishment of protein localization to organelle	6.89631e-14	2.25223e-17	49	428	541	19693	RPL7A, RPL18A, HSPA4, KPNA1, RPL10, RANBP2, RPS6, NUP133, RPS3A, RAN, YWHAZ, USP9X, CCT2, NUP155, RPL10A, RPL17, NUP107, TSG101, NUP98, CSE1L, RPLP0, KPNA2, HUWE1, NUP153, RPS4X, RPS9, SCRIB, PEX1, DKC1, RPL7, NUP50, RPS2, RPL8, BAG3, NUP188, TNPO1, RPL5, HIST1H1B, PHB2, HSP90AA1, RPL24, AGPS, CCT4, RAB7A, RPS7, RPS3, RUVBL2, RPS8, TIMM50
GO:0006413	translational initiation	7.31652e-14	2.38946e-17	30	428	193	19693	RPS9, EIF3G, RPL7A, RPL18A, RPL7, NPM1, EIF2A, RPL10, RPS2, RPL8, RPS6, DHX33, RPS3A, RPL5, EIF3I, DDX1, EIF3E, RPL24, EIF3A, RPL10A, RPL17, RPS3, RPS7, RPLP0, EIF3B, EIF4G1, EIF3C, RPS8, AGO2, RPS4X
GO:0070727	cellular macromolecule localization	8.39248e-14	2.74085e-17	100	428	1900	19693	RPL7A, HSPA4, NVL, U2AF2, RANBP2, NUP133, U2AF1, DDX19A, RPS3A, NUMA1, AURKA, LTV1, TSG101, XPOT, NUP98, NOL6, RPLP0, AP2B1, plrg1, HUWE1, NUP153, RAB14, CTNNA1, EHD1, RPS9, VCP, NUP50, NPM1, MSH2, DBN1, ANLN, RPL8, GNL3, SRSF1, CLTC, BAG3, TNPO1, RPL5, CEP192, COPG1, RPL24, SEC24C, CCT4, RAB7A, RPS3, RPS7, RUVBL2, PARK7, HSP90AB1, CD2AP, KIF5B, CORO1B, RPL18A, RAB2A, RAE1, KPNA1, RPL10, RPS6, YB…
GO:0071166	ribonucleoprotein complex localization	2.35323e-13	7.68527e-17	25	428	131	19693	NUP210, RAE1, NUP50, NPM1, U2AF2, RANBP2, PRPF31, SRSF1, NUP205, NUP133, NUP188, U2AF1, DDX19A, POLDIP3, DDX39A, RAN, LTV1, SRSF3, NUP155, NUP107, NUP98, XPOT, NOL6, EIF4A3, NUP153
GO:0006886	intracellular protein transport	2.65889e-13	8.68351e-17	72	428	1122	19693	RPL7A, HSPA4, U2AF2, RANBP2, NUP133, U2AF1, DDX19A, RPS3A, LTV1, XPOT, NUP98, NOL6, RPLP0, AP2B1, HUWE1, NUP153, RAB14, EHD1, RPS9, VCP, NUP50, NPM1, RPL8, CLTC, SRSF1, BAG3, TNPO1, RPL5, COPG1, RPL24, SEC24C, RAB7A, RPS7, RPS3, PARK7, KIF5B, RPL18A, RAB2A, RAE1, KPNA1, RPL10, RPS6, POLDIP3, RAN, YWHAZ, USP9X, GIPC1, SRSF3, NUP155, RPL10A, RPL17, NUP107, CSE1L, KPNA2, EXOC4, RPS4X, COPB2, SCRIB, …
GO:0006518	peptide metabolic process	4.62812e-13	1.51147e-16	60	428	824	19693	EIF3G, ABCF1, RPL7A, RPL18A, VIM, CYFIP1, EIF2A, RPL10, RPS6, GARS, DAP3, MRPL39, RPS3A, POLDIP3, NEMF, EIF3I, LRPPRC, SHMT2, EIF3E, EEF2, EIF3A, WARS, RPL10A, RPL17, NCL, MRPL11, RPLP0, PABPC4, YARS, AGO2, HNRNPL, FXR1, RPS4X, RPS9, RPL7, NPM1, RPS2, RPL8, EEF1G, NAT10, TUFM, BAG3, DHX33, RPL5, HSP90AA1, DDX1, RPL24, RPS7, RPS3, MRPS7, ILF3, EIF3B, KHSRP, FXR2, EIF4G1, EIF4A3, PARK7, EIF3C, RPS8…
GO:0000956	nuclear-transcribed mRNA catabolic process	5.36315e-13	1.75152e-16	30	428	207	19693	RPS9, RPL7A, RPL18A, RPL7, DDX6, PPP2R2A, RPL10, RPS2, TNKS1BP1, RPL8, RPS6, RPS3A, RPL5, MRTO4, PPP2CA, EIF3E, RPL24, CSDE1, RPL10A, RPL17, RPS3, RPS7, THRAP3, RPLP0, EIF4A3, EIF4G1, MTPAP, RPS8, AGO2, RPS4X
GO:0010605	negative regulation of macromolecule metabolic process	6.85523e-13	2.23881e-16	124	428	2741	19693	RPL7A, PSME3, PSMD2, VIM, PAWR, MTDH, U2AF2, RANBP2, TNKS1BP1, NUP133, RPS3A, CTBP2, AURKA, PSMC3, EIF3E, PSMC2, RNH1, WARS, PSMC4, TSG101, NUP98, GATAD2A, PSMD12, RPLP0, HNRNPM, NUP153, AGO2, HNRNPL, RPS9, PC, NUP50, NPM1, MSH2, PPP2R2A, RPL8, CLTC, BAG3, TNPO1, RPL5, PCNA, PRKDC, CHMP1A, PPP2CA, RPL24, DDX20, MSH6, PSMD9, UFL1, PSMD14, RPS3, RPS7, RUVBL2, KHSRP, STAT1, FXR2, POLR2B, PARK7, HSP9…
GO:0051301	cell division	8.45623e-13	2.76167e-16	50	428	598	19693	KIF14, CKAP2, RAE1, CKAP5, RUVBL1, MAP4, DYNC1H1, YBX1, NUMA1, SMC4, AURKA, RAN, SMC3, USP9X, GIPC1, TUBA1B, MYH9, MISP, ASPM, TSG101, FAM83D, CSNK1A1, SMC2, TOP1, NCAPG, MICAL3, ACTR3, NSUN2, ANLN, GNL3, CLTC, SMC1A, CDC23, CIT, NCAPD2, INCENP, CHMP1A, CDCA8, PRPF40A, TPX2, NDC80, RPS3, NUDC, DOCK7, UBE2S, RACGAP1, CD2AP, KIF2A, KIF4A, PDCD6IP
GO:0043603	cellular amide metabolic process	8.47017e-13	2.76622e-16	70	428	1093	19693	EIF3G, RPL7A, VIM, RPS3A, EIF3I, ACLY, SHMT2, EIF3E, EEF2, WARS, RPLP0, YARS, AGO2, HNRNPL, PDHB, RPS9, PC, NPM1, ACOT9, RPL8, EEF1G, TUFM, BAG3, DHX33, RPL5, PPP2CA, RPL24, RPS3, RPS7, MRPS7, KHSRP, EIF3B, FXR2, EIF4G1, PARK7, PA2G4, DLD, ABCF1, RPL18A, MTHFD1, CYFIP1, RPL10, EIF2A, RPS6, GARS, DAP3, PDHA1, MRPL39, POLDIP3, NEMF, LRPPRC, EIF3A, RPL10A, RPL17, MRPL11, NCL, PABPC4, FXR1, RPS4X, RP…
GO:0009892	negative regulation of metabolic process	1.82998e-12	5.97641e-16	130	428	2982	19693	PSME3, VIM, MTDH, RANBP2, TNKS1BP1, CTBP2, PGAM5, RNH1, WARS, PSMC4, TSG101, NUP98, GATAD2A, RPLP0, HNRNPM, HNRNPL, NUP50, NPM1, PPP2R2A, CLTC, CEP192, PCNA, PRKDC, CHMP1A, UFL1, RPS3, RPS7, RUVBL2, FXR2, POLR2B, HSP90AB1, RAE1, PPME1, ATP1A1, POR, PSPC1, YBX1, MRTO4, YWHAZ, CDC73, USP9X, EIF3A, MTA2, RPL17, NCL, BEND3, PPP1R13L, NFKB2, ENO1, MTPAP, NKRF, RPS4X, PBK, NUP210, DKC1, SMCHD1, HIST1H1…
GO:0071426	ribonucleoprotein complex export from nucleus	2.18324e-12	7.13012e-16	24	428	130	19693	NUP210, RAE1, NUP50, NPM1, U2AF2, RANBP2, SRSF1, NUP205, NUP133, NUP188, U2AF1, DDX19A, POLDIP3, DDX39A, RAN, LTV1, SRSF3, NUP155, NUP107, NUP98, XPOT, NOL6, EIF4A3, NUP153
GO:0097064	ncRNA export from nucleus	2.68305e-12	8.76241e-16	15	428	38	19693	NUP210, RAE1, NUP50, NPM1, NUP155, RANBP2, NUP107, XPOT, NUP98, NUP205, NOL6, NUP133, NUP188, NUP153, RAN
GO:1903311	regulation of mRNA metabolic process	3.41122e-12	1.11405e-15	36	428	326	19693	CDK11A, PSME3, PSMD2, VIM, U2AF2, YBX1, PSMD11, YWHAZ, CDC73, PSMC3, PSMC2, RBM15, SRSF3, SMU1, PSMC4, NCL, NUP98, PSMD12, PABPC4, HNRNPM, AGO2, HNRNPL, FXR1, NPM1, SART3, SRSF1, TNPO1, PSMD9, PSMD6, PRPF19, PSMD14, KHSRP, THRAP3, EIF4G1, FXR2, DDX17
GO:0009987	cellular process	3.65799e-12	1.19464e-15	404	428	15999	19693	PSME3, OXCT1, MTDH, USP15, RTCB, PPP2R1B, PGAM5, RNH1, EEF2, HEATR1, DNAJA2, TSG101, ALDH1B1, CSNK1A1, STOML2, RPLP0, WDR62, NCAPG, YTHDC2, WDR12, PDHB, TPM3, PALLD, NOP2, ANLN, EEF1G, CEP192, PCNA, PRKDC, CHMP1A, WDR43, EPS15, Mdn1, UFL1, CCT4, DDX21, RPS7, RPS3, NUDC, PDLIM7, HSP90AB1, AQR, LRRFIP2, UNC45A, DHX15, CORO1B, RAE1, RUVBL1, KPNA1, MTHFD1, P4HA2, MACROD1, POP1, POR, MRPL39, PEG10, YW…
GO:0000184	nuclear-transcribed mRNA catabolic process, nonsense-mediated decay	3.74981e-12	1.22463e-15	23	428	120	19693	RPS9, RPL7A, RPL18A, RPL7, PPP2R2A, RPL10, RPS2, RPL8, RPS6, RPS3A, RPL5, PPP2CA, EIF3E, RPL24, RPL10A, RPL17, RPS3, RPS7, RPLP0, EIF4G1, EIF4A3, RPS8, RPS4X
GO:1901566	organonitrogen compound biosynthetic process	3.88043e-12	1.26729e-15	96	428	1887	19693	EIF3G, RPL7A, VIM, PAWR, RANBP2, NUP133, RPS3A, EIF3I, ACLY, EIF3E, SHMT2, EEF2, WARS, NUP98, STOML2, RPLP0, YARS, PAICS, NUP153, AGO2, HNRNPL, PDHB, RPS9, VCP, NUP50, NPM1, PGM3, RPL8, CLTC, EEF1G, TUFM, DHX33, RPL5, RPL24, RPS3, RPS7, MRPS7, KHSRP, EIF3B, FXR2, PARK7, EIF4G1, PA2G4, DLD, ABCF1, RPL18A, RAE1, ATP5O, TPI1, MTHFD1, CYFIP1, EIF2A, RPL10, UMPS, RPS6, GARS, DAP3, MRPL39, PDHA1, POLDI…
GO:0009056	catabolic process	4.68867e-12	1.53124e-15	119	428	2640	19693	RPL7A, PSME3, KIF14, PSMD2, OXCT1, VIM, MTDH, RANBP2, TNKS1BP1, NUP133, RPS3A, USP15, AURKA, PSMC3, PGAM5, EIF3E, SHMT2, PSMC2, RNH1, PSMC4, TSG101, NUP98, ALDH1B1, CSNK1A1, PSMD12, RPLP0, AP2B1, HUWE1, HNRNPM, NUP153, AGO2, RPS9, LONP1, VCP, NUP50, NPM1, PPP2R2A, RPL8, CLTC, BAG3, HADHB, TNPO1, RPL5, PPP2CA, RPL24, PSMD9, UFL1, RAB7A, PRDX1, PSMD14, RPS3, RPS7, KHSRP, UBE2S, FXR2, PARK7, HSP90AB…
GO:0006611	protein export from nucleus	9.93219e-12	3.24369e-15	27	428	182	19693	NUP210, RAE1, NUP50, NPM1, U2AF2, RANBP2, SRSF1, NUP205, NUP133, BAG3, NUP188, U2AF1, DDX19A, POLDIP3, DDX39A, RAN, LTV1, SRSF3, NUP155, NUP107, NUP98, XPOT, CSE1L, NOL6, EIF4A3, PARK7, NUP153
GO:0051168	nuclear export	1.2133e-11	3.96245e-15	28	428	199	19693	NUP210, RAE1, NUP50, NPM1, U2AF2, RANBP2, SRSF1, NUP205, NUP133, BAG3, NUP188, U2AF1, DDX19A, POLDIP3, DDX39A, NEMF, RAN, LTV1, SRSF3, NUP155, NUP107, NUP98, XPOT, CSE1L, NOL6, EIF4A3, PARK7, NUP153
GO:0006409	tRNA export from nucleus	1.21897e-11	3.98095e-15	14	428	34	19693	NUP210, RAE1, NUP50, NUP155, RANBP2, NUP107, XPOT, NUP98, NUP205, NOL6, NUP133, NUP188, NUP153, RAN
GO:0071431	tRNA-containing ribonucleoprotein complex export from nucleus	1.21897e-11	3.98095e-15	14	428	34	19693	NUP210, RAE1, NUP50, NUP155, RANBP2, NUP107, XPOT, NUP98, NUP205, NOL6, NUP133, NUP188, NUP153, RAN
GO:0006405	RNA export from nucleus	1.25774e-11	4.10756e-15	24	428	140	19693	NUP210, RAE1, NUP50, NPM1, U2AF2, RANBP2, SRSF1, NUP205, NUP133, NUP188, U2AF1, DDX19A, POLDIP3, DDX39A, RAN, LTV1, SRSF3, NUP155, NUP107, NUP98, XPOT, NOL6, EIF4A3, NUP153
GO:0007051	spindle organization	1.78203e-11	5.81983e-15	26	428	171	19693	VCP, RAE1, CKAP5, SMC1A, CLTC, MAP4, DYNC1H1, NTMT1, NUMA1, CEP192, AURKA, RAN, CHMP1A, SMC3, TPX2, MYH9, CEP97, NDC80, MISP, ASPM, RPS3, TUBGCP2, WDR62, RACGAP1, KIF2A, KIF4A
GO:0042273	ribosomal large subunit biogenesis	2.06812e-11	6.75414e-15	18	428	70	19693	RPL7A, RPL7, NPM1, NOP2, NVL, RPL10, DDX18, RPL5, MRTO4, RPL24, Mdn1, RPL10A, MRPL11, DHX30, RPLP0, WDR12, RSL1D1, FTSJ3
GO:0051031	tRNA transport	3.1953e-11	1.04353e-14	14	428	36	19693	NUP210, RAE1, NUP50, NUP155, RANBP2, NUP107, XPOT, NUP98, NUP205, NOL6, NUP133, NUP188, NUP153, RAN
GO:1901576	organic substance biosynthetic process	4.59708e-11	1.50133e-14	208	428	6117	19693	EIF3G, PSME3, VIM, MTDH, RANBP2, TNKS1BP1, CTBP2, USP15, ACLY, SHMT2, EEF2, HEATR1, WARS, PSMC4, TSG101, NUP98, GATAD2A, STOML2, RPLP0, YARS, HNRNPL, PDHB, NUP50, NPM1, MCM5, NOP2, POLD1, EEF1G, CLTC, TUFM, DHX33, PCNA, PRKDC, CHMP1A, WDR43, UFL1, DDX21, CCT4, RPS7, RPS3, RUVBL2, EIF3B, FXR2, POLR2B, HSP90AB1, LRRFIP2, ABCF1, RAE1, TPI1, MCM7, RUVBL1, DDB1, ATP1A1, MTHFD1, EIF2A, UMPS, POR, GARS,…
GO:0050657	nucleic acid transport	1.07242e-10	3.50234e-14	27	428	200	19693	NUP210, RAE1, NUP50, NPM1, CKAP5, U2AF2, RANBP2, SRSF1, NUP205, NUP133, NUP188, U2AF1, DDX19A, POLDIP3, DDX39A, RAN, LTV1, LRPPRC, SRSF3, NUP155, NUP107, NUP98, XPOT, NOL6, KHSRP, EIF4A3, NUP153
GO:0050658	RNA transport	1.07242e-10	3.50234e-14	27	428	200	19693	NUP210, RAE1, NUP50, NPM1, CKAP5, U2AF2, RANBP2, SRSF1, NUP205, NUP133, NUP188, U2AF1, DDX19A, POLDIP3, DDX39A, RAN, LTV1, LRPPRC, SRSF3, NUP155, NUP107, NUP98, XPOT, NOL6, KHSRP, EIF4A3, NUP153
GO:0044249	cellular biosynthetic process	1.51469e-10	4.94672e-14	204	428	6016	19693	EIF3G, PSME3, VIM, MTDH, RANBP2, TNKS1BP1, CTBP2, USP15, ACLY, SHMT2, EEF2, HEATR1, WARS, PSMC4, TSG101, NUP98, GATAD2A, STOML2, RPLP0, YARS, HNRNPL, PDHB, NUP50, NPM1, MCM5, NOP2, POLD1, EEF1G, CLTC, TUFM, DHX33, PCNA, PRKDC, CHMP1A, WDR43, UFL1, DDX21, CCT4, RPS7, RPS3, RUVBL2, EIF3B, FXR2, POLR2B, HSP90AB1, LRRFIP2, ABCF1, RAE1, TPI1, MCM7, RUVBL1, DDB1, ATP1A1, MTHFD1, EIF2A, UMPS, POR, GARS,…
GO:0051236	establishment of RNA localization	1.55361e-10	5.07385e-14	27	428	203	19693	NUP210, RAE1, NUP50, NPM1, CKAP5, U2AF2, RANBP2, SRSF1, NUP205, NUP133, NUP188, U2AF1, DDX19A, POLDIP3, DDX39A, RAN, LTV1, LRPPRC, SRSF3, NUP155, NUP107, NUP98, XPOT, NOL6, KHSRP, EIF4A3, NUP153
GO:0009058	biosynthetic process	1.76869e-10	5.77625e-14	208	428	6191	19693	EIF3G, PSME3, VIM, MTDH, RANBP2, TNKS1BP1, CTBP2, USP15, ACLY, SHMT2, EEF2, HEATR1, WARS, PSMC4, TSG101, NUP98, GATAD2A, STOML2, RPLP0, YARS, HNRNPL, PDHB, NUP50, NPM1, MCM5, NOP2, POLD1, EEF1G, CLTC, TUFM, DHX33, PCNA, PRKDC, CHMP1A, WDR43, UFL1, DDX21, CCT4, RPS7, RPS3, RUVBL2, EIF3B, FXR2, POLR2B, HSP90AB1, LRRFIP2, ABCF1, RAE1, TPI1, MCM7, RUVBL1, DDB1, ATP1A1, MTHFD1, EIF2A, UMPS, POR, GARS,…
GO:0060255	regulation of macromolecule metabolic process	2.10634e-10	6.87898e-14	207	428	6159	19693	PSME3, KIF14, VIM, MTDH, RANBP2, TNKS1BP1, CTBP2, USP15, PPP2R1B, SHMT2, RNH1, EEF2, WDR70, HEATR1, WARS, SMU1, PSMC4, TSG101, NUP98, GATAD2A, CSNK1A1, STOML2, RPLP0, HNRNPM, HNRNPL, NUP50, NPM1, PPP2R2A, NOP2, CLTC, DHX33, PCNA, PRKDC, CHMP1A, WDR43, EPS15, UFL1, DDX21, CCT4, RPS7, RPS3, RUVBL2, GRB2, EIF3B, UBE2S, FXR2, POLR2B, HSP90AB1, ARAP1, LRRFIP2, RAE1, PPP6R3, RUVBL1, PPME1, DDB1, KPNA1,…
GO:0046794	transport of virus	3.58364e-10	1.17036e-13	16	428	60	19693	NUP210, RAE1, NUP50, KPNA1, RANBP2, NUP205, NUP133, NUP188, RAN, EPS15, NUP155, NUP107, NUP98, TSG101, KPNA2, NUP153
GO:0007052	mitotic spindle organization	4.59215e-10	1.49972e-13	20	428	107	19693	VCP, RAE1, SMC1A, CLTC, MAP4, DYNC1H1, NUMA1, CEP192, AURKA, RAN, CHMP1A, SMC3, TPX2, CEP97, NDC80, MISP, WDR62, RACGAP1, KIF4A, KIF2A
GO:0006259	DNA metabolic process	6.43129e-10	2.10035e-13	62	428	1023	19693	RUVBL1, MCM7, DDB1, KPNA1, FEN1, NVL, HIST1H1C, TNKS1BP1, PRIM2, SSRP1, RAN, SMC3, USP9X, CCT2, WDR70, MTA2, BEND3, WRNIP1, GATAD2A, STOML2, KPNA2, HUWE1, TFRC, TOP1, WDHD1, ASCC3, DKC1, LONP1, VCP, NPM1, NAP1L1, MCM5, POLD1, TRIP13, MSH2, GNL3, MRE11, SMC1A, USP7, NAT10, SMCHD1, SUPT16H, HIST1H1B, HSP90AA1, PCNA, PRKDC, DDX1, PPP2CA, RFC3, CTNNB1, MSH6, CCT4, PRPF19, MCM6, PSMD14, RPS3, RUVBL2, …
GO:0044766	multi-organism transport	6.97358e-10	2.27746e-13	17	428	73	19693	NUP210, RAE1, NUP50, KPNA1, RANBP2, NUP205, NUP133, NUP188, RAN, EPS15, NUP155, RAB7A, NUP107, NUP98, TSG101, KPNA2, NUP153
GO:1902579	multi-organism localization	6.97358e-10	2.27746e-13	17	428	73	19693	NUP210, RAE1, NUP50, KPNA1, RANBP2, NUP205, NUP133, NUP188, RAN, EPS15, NUP155, RAB7A, NUP107, NUP98, TSG101, KPNA2, NUP153
GO:0006913	nucleocytoplasmic transport	7.33801e-10	2.39648e-13	34	428	347	19693	RAE1, KPNA1, U2AF2, RANBP2, NUP133, U2AF1, DDX19A, POLDIP3, NEMF, RAN, LTV1, SRSF3, NUP155, NUP107, NUP98, XPOT, NOL6, CSE1L, KPNA2, NUP153, NUP210, NPM1, NUP50, SRSF1, NUP205, TNPO1, NUP188, BAG3, DDX39A, PHB2, DDX20, PARK7, EIF4A3, GEMIN4
GO:0031503	protein-containing complex localization	8.53301e-10	2.78674e-13	31	428	290	19693	NUP210, KIF5B, SCRIB, RAE1, NUP50, NPM1, U2AF2, DBN1, RANBP2, SRSF1, NUP205, NUP133, NUP188, TNPO1, U2AF1, DDX19A, POLDIP3, DDX39A, RAN, LTV1, EPS15, SRSF3, NUP155, DNM2, NUP107, NUP98, XPOT, NOL6, AP2B1, EIF4A3, NUP153
GO:0051169	nuclear transport	9.40297e-10	3.07086e-13	34	428	350	19693	RAE1, KPNA1, U2AF2, RANBP2, NUP133, U2AF1, DDX19A, POLDIP3, NEMF, RAN, LTV1, SRSF3, NUP155, NUP107, NUP98, XPOT, NOL6, CSE1L, KPNA2, NUP153, NUP210, NPM1, NUP50, SRSF1, NUP205, TNPO1, NUP188, BAG3, DDX39A, PHB2, DDX20, PARK7, EIF4A3, GEMIN4
GO:0019222	regulation of metabolic process	1.18294e-09	3.86329e-13	217	428	6680	19693	PSME3, KIF14, VIM, MTDH, RANBP2, TNKS1BP1, CTBP2, USP15, PPP2R1B, ACLY, PGAM5, SHMT2, RNH1, EEF2, WDR70, HEATR1, WARS, SMU1, PSMC4, TSG101, NUP98, GATAD2A, CSNK1A1, STOML2, RPLP0, HNRNPM, HNRNPL, NUP50, NPM1, PPP2R2A, NOP2, CLTC, DHX33, CEP192, PCNA, PRKDC, CHMP1A, WDR43, EPS15, UFL1, DDX21, CCT4, RPS7, RPS3, RUVBL2, GRB2, EIF3B, UBE2S, FXR2, POLR2B, HSP90AB1, ARAP1, LRRFIP2, RAE1, PPP6R3, MCM7, …
GO:0044770	cell cycle phase transition	1.25625e-09	4.1027e-13	45	428	598	19693	PSME3, KIF14, PSMD2, CKAP5, MCM7, PPME1, DDB1, TNKS1BP1, RPS6, DYNC1H1, PSMD11, PRIM2, AURKA, CDC73, PSMC3, PSMC2, ACTR1A, DNM2, PPP6C, PSMC4, FAM83D, PSMD12, plrg1, NPM1, MCM5, TRIP13, PPP2R2A, ANLN, MRE11, CDC23, CIT, CEP192, PHB2, HSP90AA1, PCNA, PRKDC, RPL24, TPX2, PSMD9, PSMD6, NDC80, MCM6, PSMD14, UBE2S, EIF4G1
GO:0009260	ribonucleotide biosynthetic process	1.35129e-09	4.4131e-13	31	428	295	19693	ATP5H, NUP210, DLD, VCP, RAE1, NUP50, ATP5O, TPI1, RANBP2, UMPS, NUP205, NUP133, NUP188, PDHA1, ACLY, GPI, OGT, ATP5C1, PFAS, NUP155, CTPS1, NUP107, NUP98, IMPDH2, STOML2, ACACA, ENO1, PAICS, NUP153, ATP5B, PDHB
GO:0044772	mitotic cell cycle phase transition	1.95082e-09	6.37107e-13	43	428	558	19693	PSME3, KIF14, PSMD2, CKAP5, MCM7, PPME1, DDB1, TNKS1BP1, RPS6, DYNC1H1, PSMD11, PRIM2, AURKA, CDC73, PSMC3, PSMC2, ACTR1A, DNM2, PPP6C, PSMC4, PSMD12, plrg1, MCM5, TRIP13, PPP2R2A, ANLN, MRE11, CDC23, CIT, CEP192, PHB2, HSP90AA1, PRKDC, PCNA, RPL24, TPX2, PSMD9, PSMD6, NDC80, MCM6, PSMD14, UBE2S, EIF4G1
GO:0044260	cellular macromolecule metabolic process	2.04496e-09	6.67852e-13	251	428	8205	19693	EIF3G, PSME3, KIF14, VIM, MTDH, RANBP2, TNKS1BP1, CTBP2, USP15, PPP2R1B, PGAM5, SHMT2, RNH1, EEF2, WDR70, HEATR1, WARS, PSMC4, TSG101, NUP98, GATAD2A, CSNK1A1, STOML2, RPLP0, AP2B1, YARS, HNRNPM, HNRNPL, ASCC3, NSUN2, NUP50, NPM1, MCM5, PPP2R2A, NOP2, POLD1, EEF1G, SMC1A, CLTC, TUFM, DHX33, PCNA, PRKDC, CHMP1A, KTN1, WDR43, EPS15, UFL1, DDX21, CCT4, RPS7, RPS3, RUVBL2, GRB2, EIF3B, UBE2S, FXR2, P…
GO:0046390	ribose phosphate biosynthetic process	2.31551e-09	7.56208e-13	31	428	301	19693	ATP5H, NUP210, DLD, VCP, RAE1, NUP50, ATP5O, TPI1, RANBP2, UMPS, NUP205, NUP133, NUP188, PDHA1, ACLY, GPI, OGT, ATP5C1, PFAS, NUP155, CTPS1, NUP107, NUP98, IMPDH2, STOML2, ACACA, ENO1, PAICS, NUP153, ATP5B, PDHB
GO:0010468	regulation of gene expression	2.54435e-09	8.30942e-13	162	428	4480	19693	PSME3, VIM, MTDH, RANBP2, TNKS1BP1, CTBP2, USP15, SHMT2, RNH1, EEF2, HEATR1, WARS, SMU1, PSMC4, TSG101, NUP98, GATAD2A, RPLP0, HNRNPM, HNRNPL, NUP50, NPM1, PPP2R2A, NOP2, DHX33, PCNA, PRKDC, CHMP1A, WDR43, UFL1, DDX21, RPS7, RPS3, RUVBL2, EIF3B, FXR2, POLR2B, LRRFIP2, RAE1, RUVBL1, EIF2A, PSPC1, YBX1, MRTO4, YWHAZ, CDC73, USP9X, PCBP1, MTA2, RPL17, NCL, BEND3, PPP1R13L, NFKB2, ENO1, MTPAP, NKRF, …
GO:0075733	intracellular transport of virus	2.62343e-09	8.56771e-13	15	428	57	19693	NUP210, RAE1, NUP50, NUP155, KPNA1, RANBP2, NUP107, TSG101, NUP98, NUP205, NUP133, NUP188, KPNA2, NUP153, RAN
GO:0051704	multi-organism process	2.81804e-09	9.20327e-13	112	428	2642	19693	GTF2B, EIF3G, RPL7A, VIM, MTDH, RANBP2, NUP133, RPS3A, CTBP2, AURKA, PSMC3, NEXN, RBM15, TSG101, NUP98, RPLP0, AP2B1, TFRC, NUP153, AGO2, YTHDC2, P4HB, RAB14, RPS9, NSUN2, PC, VCP, NUP50, NPM1, PGM3, TRIP13, MSH2, RPL8, MRE11, EEF1G, TNPO1, RPL5, CEP192, PCNA, CHMP1A, RPL24, DDX20, MSH6, EPS15, CCT4, DDX21, RAB7A, RPS3, RPS7, GRB2, SPATA5, EIF3B, STAT1, POLR2B, PARK7, HSP90AB1, EIF4G1, PDCD6IP, C…
GO:0015931	nucleobase-containing compound transport	2.96073e-09	9.66925e-13	28	428	247	19693	NUP210, RAE1, NUP50, NPM1, CKAP5, U2AF2, RANBP2, SRSF1, NUP205, NUP133, NUP188, U2AF1, DDX19A, POLDIP3, DDX39A, RAN, LTV1, LRPPRC, SRSF3, NUP155, NUP107, NUP98, XPOT, NOL6, KHSRP, SLC25A5, EIF4A3, NUP153
GO:0009156	ribonucleoside monophosphate biosynthetic process	3.56563e-09	1.16448e-12	25	428	196	19693	ATP5H, NUP210, VCP, RAE1, NUP50, ATP5O, TPI1, RANBP2, UMPS, NUP205, NUP133, NUP188, GPI, OGT, ATP5C1, PFAS, NUP155, NUP107, NUP98, IMPDH2, STOML2, ENO1, PAICS, NUP153, ATP5B
GO:1902850	microtubule cytoskeleton organization involved in mitosis	4.14333e-09	1.35314e-12	21	428	134	19693	VCP, RAE1, SMC1A, CLTC, MAP4, DYNC1H1, NUMA1, CEP192, AURKA, RAN, CHMP1A, SMC3, TPX2, ACTR1A, CEP97, NDC80, MISP, WDR62, RACGAP1, KIF4A, KIF2A
GO:0009127	purine nucleoside monophosphate biosynthetic process	5.52516e-09	1.80443e-12	24	428	183	19693	ATP5H, NUP210, VCP, RAE1, NUP50, ATP5O, TPI1, RANBP2, NUP205, NUP133, NUP188, GPI, OGT, ATP5C1, PFAS, NUP155, NUP107, NUP98, IMPDH2, STOML2, ENO1, PAICS, NUP153, ATP5B
GO:0009168	purine ribonucleoside monophosphate biosynthetic process	5.52516e-09	1.80443e-12	24	428	183	19693	ATP5H, NUP210, VCP, RAE1, NUP50, ATP5O, TPI1, RANBP2, NUP205, NUP133, NUP188, GPI, OGT, ATP5C1, PFAS, NUP155, NUP107, NUP98, IMPDH2, STOML2, ENO1, PAICS, NUP153, ATP5B
GO:0007346	regulation of mitotic cell cycle	6.13647e-09	2.00407e-12	45	428	626	19693	PSME3, KIF14, PSMD2, RAE1, CKAP5, DDB1, TNKS1BP1, RPS6, DYNC1H1, PSMD11, NUMA1, AURKA, CDC73, PSMC3, SMC3, PSMC2, ACTR1A, CEP97, PSMC4, PSMD12, plrg1, YTHDC2, SCRIB, TRIP13, MSH2, ANLN, CLTC, SMC1A, MRE11, CDC23, CEP192, PHB2, INCENP, HSP90AA1, PCNA, PRKDC, CHMP1A, RPL24, CTNNB1, TPX2, PSMD9, PSMD6, NDC80, PSMD14, EIF4G1
GO:0006614	SRP-dependent cotranslational protein targeting to membrane	7.2644e-09	2.37244e-12	18	428	96	19693	RPS9, RPL7A, RPL18A, RPL7, RPL10, RPS2, RPL8, RPS6, RPS3A, RPL5, RPL24, RPL10A, RPL17, RPS3, RPS7, RPLP0, RPS8, RPS4X
GO:0033036	macromolecule localization	9.27438e-09	3.02886e-12	124	428	3117	19693	RPL7A, KIF14, OXCT1, HSPA4, NVL, U2AF2, RANBP2, NUP133, U2AF1, DDX19A, RPS3A, NUMA1, AURKA, LTV1, MYH9, TSG101, XPOT, NUP98, NOL6, STOML2, RPLP0, AP2B1, plrg1, HUWE1, TFRC, NUP153, RAB14, CTNNA1, EHD1, RPS9, VCP, NUP50, NPM1, MSH2, DBN1, ANLN, RPL8, GNL3, SRSF1, CLTC, BAG3, TNPO1, RPL5, CEP192, COPG1, CHMP1A, RPL24, SEC24C, PSMD9, UFL1, CCT4, RAB7A, RPS3, RPS7, RUVBL2, KHSRP, PARK7, HSP90AB1, CD2…
GO:0009199	ribonucleoside triphosphate metabolic process	1.0418e-08	3.40235e-12	32	428	339	19693	OPA1, DLD, RAE1, ATP5O, TPI1, RANBP2, NUP133, RAN, SHMT2, NUP155, CTPS1, BEND3, NUP107, NUP98, IMPDH2, STOML2, ENO1, NUP153, NUP210, ATP5H, NDUFA10, NUP50, VCP, MSH2, NUP205, NUP188, GPI, OGT, ATP5C1, NDUFS3, PARK7, ATP5B
GO:0033554	cellular response to stress	1.06689e-08	3.48431e-12	92	428	2017	19693	PSME3, PSMD2, PAWR, RANBP2, TNKS1BP1, CLPB, NUP133, SSRP1, AURKA, PSMC3, PSMC2, EEF2, WDR70, PSMC4, WRNIP1, NUP98, PSMD12, STOML2, HUWE1, HNRNPM, NUP153, HNRNPL, MYOF, P4HB, WDHD1, CTNNA1, ASCC3, LONP1, VCP, NUP50, NPM1, MCM5, POLD1, TRIP13, MSH2, MRE11, SMC1A, BAG3, SUPT16H, PCNA, PRKDC, MSH6, PSMD9, UFL1, PRDX1, PSMD14, RPS3, RUVBL2, GRB2, FXR2, POLR2B, PARK7, HSP90AB1, EIF4G1, AQR, OPA1, RAE1,…
GO:0006406	mRNA export from nucleus	1.15048e-08	3.75727e-12	19	428	112	19693	NUP210, RAE1, NUP50, U2AF2, RANBP2, SRSF1, NUP205, NUP133, NUP188, U2AF1, DDX19A, POLDIP3, DDX39A, SRSF3, NUP155, NUP107, NUP98, EIF4A3, NUP153
GO:0071427	mRNA-containing ribonucleoprotein complex export from nucleus	1.15048e-08	3.75727e-12	19	428	112	19693	NUP210, RAE1, NUP50, U2AF2, RANBP2, SRSF1, NUP205, NUP133, NUP188, U2AF1, DDX19A, POLDIP3, DDX39A, SRSF3, NUP155, NUP107, NUP98, EIF4A3, NUP153
GO:0008104	protein localization	1.21064e-08	3.95376e-12	114	428	2772	19693	RPL7A, KIF14, OXCT1, HSPA4, NVL, U2AF2, RANBP2, NUP133, U2AF1, DDX19A, RPS3A, NUMA1, AURKA, LTV1, MYH9, TSG101, XPOT, NUP98, NOL6, RPLP0, AP2B1, plrg1, HUWE1, TFRC, NUP153, RAB14, CTNNA1, EHD1, RPS9, VCP, NUP50, NPM1, MSH2, DBN1, ANLN, RPL8, GNL3, SRSF1, CLTC, BAG3, TNPO1, RPL5, CEP192, COPG1, CHMP1A, RPL24, SEC24C, PSMD9, UFL1, CCT4, RAB7A, RPS3, RPS7, RUVBL2, PARK7, HSP90AB1, CD2AP, COPE, PDCD6…
GO:0009124	nucleoside monophosphate biosynthetic process	1.22508e-08	4.00091e-12	25	428	207	19693	ATP5H, NUP210, VCP, RAE1, NUP50, ATP5O, TPI1, RANBP2, UMPS, NUP205, NUP133, NUP188, GPI, OGT, ATP5C1, PFAS, NUP155, NUP107, NUP98, IMPDH2, STOML2, ENO1, PAICS, NUP153, ATP5B
GO:0009152	purine ribonucleotide biosynthetic process	1.34987e-08	4.40846e-12	29	428	282	19693	ATP5H, NUP210, DLD, VCP, RAE1, NUP50, ATP5O, TPI1, RANBP2, NUP205, NUP133, NUP188, PDHA1, ACLY, GPI, OGT, ATP5C1, PFAS, NUP155, NUP107, NUP98, IMPDH2, STOML2, ACACA, ENO1, PAICS, NUP153, ATP5B, PDHB
GO:0006164	purine nucleotide biosynthetic process	1.38713e-08	4.53014e-12	30	428	302	19693	ATP5H, NUP210, DLD, VCP, RAE1, NUP50, ATP5O, TPI1, MTHFD1, RANBP2, NUP205, NUP133, NUP188, PDHA1, ACLY, GPI, OGT, ATP5C1, PFAS, NUP155, NUP107, NUP98, IMPDH2, STOML2, ACACA, ENO1, PAICS, NUP153, ATP5B, PDHB
GO:0010564	regulation of cell cycle process	1.69782e-08	5.54481e-12	49	428	747	19693	PSME3, KIF14, PSMD2, RAE1, CKAP5, DDB1, FEN1, TNKS1BP1, DYNC1H1, PSMD11, NUMA1, AURKA, CDC73, PSMC3, SMC3, GIPC1, PSMC2, ACTR1A, CEP97, PSMC4, FAM83D, PSMD12, plrg1, NPM1, TRIP13, ANLN, CLTC, SMC1A, MRE11, CDC23, CIT, CEP192, PHB2, INCENP, HSP90AA1, PCNA, PRKDC, CHMP1A, PRPF40A, CTNNB1, TPX2, PSMD9, PSMD6, NDC80, PSMD14, HSP90AB1, EIF4G1, RACGAP1, PDCD6IP
GO:0009201	ribonucleoside triphosphate biosynthetic process	1.7399e-08	5.68222e-12	23	428	176	19693	ATP5H, NUP210, VCP, RAE1, NUP50, ATP5O, TPI1, RANBP2, NUP205, NUP133, NUP188, GPI, OGT, ATP5C1, NUP155, CTPS1, NUP107, NUP98, IMPDH2, STOML2, ENO1, NUP153, ATP5B
GO:0019058	viral life cycle	1.75019e-08	5.71583e-12	31	428	325	19693	CTBP1, NUP210, PC, DDX6, VCP, RAE1, NUP50, DDB1, KPNA1, RANBP2, NUP205, NUP133, NUP188, CTBP2, RAN, CHMP1A, EPS15, PCBP1, NUP155, RAB7A, NUP107, TSG101, NUP98, ILF3, KPNA2, HSP90AB1, NUP153, TFRC, P4HB, YTHDC2, PDCD6IP
GO:0006613	cotranslational protein targeting to membrane	1.79393e-08	5.85869e-12	18	428	101	19693	RPS9, RPL7A, RPL18A, RPL7, RPL10, RPS2, RPL8, RPS6, RPS3A, RPL5, RPL24, RPL10A, RPL17, RPS3, RPS7, RPLP0, RPS8, RPS4X
GO:0009165	nucleotide biosynthetic process	1.86734e-08	6.09842e-12	34	428	389	19693	DLD, RAE1, ATP5O, TPI1, MTHFD1, RANBP2, UMPS, GARS, NUP133, PDHA1, ACLY, NUP155, CTPS1, NUP107, NUP98, IMPDH2, STOML2, ENO1, PAICS, NUP153, PDHB, NUP210, ATP5H, NUP50, VCP, AK6, NUP205, NUP188, GPI, OGT, ATP5C1, PFAS, ACACA, ATP5B
GO:1901293	nucleoside phosphate biosynthetic process	2.48045e-08	8.10077e-12	34	428	393	19693	DLD, RAE1, ATP5O, TPI1, MTHFD1, RANBP2, UMPS, GARS, NUP133, PDHA1, ACLY, NUP155, CTPS1, NUP107, NUP98, IMPDH2, STOML2, ENO1, PAICS, NUP153, PDHB, NUP210, ATP5H, NUP50, VCP, AK6, NUP205, NUP188, GPI, OGT, ATP5C1, PFAS, ACACA, ATP5B
GO:0009123	nucleoside monophosphate metabolic process	2.9938e-08	9.77728e-12	33	428	374	19693	DLD, RAE1, ATP5O, TPI1, RANBP2, UMPS, NUP133, SHMT2, NUP155, BEND3, NUP107, NUP98, IMPDH2, STOML2, ENO1, PAICS, NUP153, NUP210, ATP5H, NDUFA10, NUP50, VCP, MSH2, AK6, NUP205, NUP188, GPI, OGT, ATP5C1, PFAS, NDUFS3, PARK7, ATP5B
GO:0009161	ribonucleoside monophosphate metabolic process	3.06252e-08	1.00017e-11	32	428	353	19693	DLD, RAE1, ATP5O, TPI1, RANBP2, UMPS, NUP133, SHMT2, NUP155, BEND3, NUP107, NUP98, IMPDH2, STOML2, ENO1, PAICS, NUP153, NUP210, ATP5H, NDUFA10, NUP50, VCP, MSH2, NUP205, NUP188, GPI, OGT, ATP5C1, PFAS, NDUFS3, PARK7, ATP5B
GO:0009259	ribonucleotide metabolic process	3.16369e-08	1.03321e-11	41	428	558	19693	OPA1, DLD, RAE1, ATP5O, TPI1, RANBP2, UMPS, NUP133, PDHA1, RAN, ACLY, SHMT2, NUP155, CTPS1, BEND3, NUP107, NUP98, IMPDH2, STOML2, ENO1, PAICS, NUP153, PDHB, NDUFA10, NUP210, ATP5H, VCP, NUP50, ACOT9, MSH2, NUP205, NUP188, MCCC2, GPI, OGT, ATP5C1, PFAS, NDUFS3, PARK7, ACACA, ATP5B
GO:0009205	purine ribonucleoside triphosphate metabolic process	3.29027e-08	1.07455e-11	31	428	333	19693	NDUFA10, ATP5H, NUP210, OPA1, DLD, VCP, RAE1, NUP50, ATP5O, TPI1, MSH2, RANBP2, NUP205, NUP133, NUP188, RAN, GPI, ATP5C1, SHMT2, OGT, NUP155, BEND3, NUP107, NUP98, IMPDH2, NDUFS3, STOML2, PARK7, ENO1, NUP153, ATP5B
GO:0043487	regulation of RNA stability	3.51446e-08	1.14777e-11	23	428	182	19693	PSME3, PSMD2, DKC1, NPM1, VIM, TNPO1, YBX1, PSMD11, YWHAZ, PSMC3, PSMC2, PSMD9, PSMD6, PSMC4, PSMD14, PSMD12, THRAP3, PABPC4, KHSRP, FXR2, EIF4G1, HNRNPM, FXR1
GO:1900034	regulation of cellular response to heat	3.54116e-08	1.15649e-11	16	428	79	19693	NUP210, RAE1, NUP50, HSPH1, RANBP2, NUP205, NUP133, BAG3, NUP188, HSP90AA1, NUP155, CAMK2D, NUP107, NUP98, HSP90AB1, NUP153
GO:0031329	regulation of cellular catabolic process	3.60153e-08	1.1762e-11	53	428	870	19693	PSME3, PSMD2, RAE1, VIM, MTDH, RANBP2, NUP133, YBX1, PSMD11, AURKA, YWHAZ, PSMC3, LRPPRC, GIPC1, PSMC2, NUP155, PSMC4, NUP107, NUP98, CSNK1A1, PSMD12, PABPC4, NUP153, HNRNPM, AGO2, FXR1, EXOC4, PBK, NUP210, DKC1, VCP, NUP50, NPM1, USP7, NUP205, BAG3, NUP188, TNPO1, CDC37, RPL5, HSP90AA1, OGT, PSMD9, UFL1, PSMD6, PSMD14, RPS7, THRAP3, KHSRP, FXR2, EIF4G1, HSP90AB1, PARK7
GO:0072522	purine-containing compound biosynthetic process	4.37566e-08	1.42902e-11	30	428	316	19693	ATP5H, NUP210, DLD, VCP, RAE1, NUP50, ATP5O, TPI1, MTHFD1, RANBP2, NUP205, NUP133, NUP188, PDHA1, ACLY, GPI, OGT, ATP5C1, PFAS, NUP155, NUP107, NUP98, IMPDH2, STOML2, ACACA, ENO1, PAICS, NUP153, ATP5B, PDHB
GO:0009141	nucleoside triphosphate metabolic process	5.14155e-08	1.67915e-11	32	428	360	19693	OPA1, DLD, RAE1, ATP5O, TPI1, RANBP2, NUP133, RAN, SHMT2, NUP155, CTPS1, BEND3, NUP107, NUP98, IMPDH2, STOML2, ENO1, NUP153, NUP210, ATP5H, NDUFA10, NUP50, VCP, MSH2, NUP205, NUP188, GPI, OGT, ATP5C1, NDUFS3, PARK7, ATP5B
GO:0009144	purine nucleoside triphosphate metabolic process	5.62444e-08	1.83685e-11	31	428	340	19693	NDUFA10, ATP5H, NUP210, OPA1, DLD, VCP, RAE1, NUP50, ATP5O, TPI1, MSH2, RANBP2, NUP205, NUP133, NUP188, RAN, GPI, ATP5C1, SHMT2, OGT, NUP155, BEND3, NUP107, NUP98, IMPDH2, NDUFS3, STOML2, PARK7, ENO1, NUP153, ATP5B
GO:0009167	purine ribonucleoside monophosphate metabolic process	5.62444e-08	1.83685e-11	31	428	340	19693	NDUFA10, ATP5H, NUP210, DLD, VCP, RAE1, NUP50, ATP5O, TPI1, MSH2, RANBP2, NUP205, NUP133, NUP188, GPI, ATP5C1, SHMT2, OGT, PFAS, NUP155, BEND3, NUP107, NUP98, IMPDH2, NDUFS3, STOML2, PARK7, ENO1, PAICS, NUP153, ATP5B
GO:0006091	generation of precursor metabolites and energy	5.9517e-08	1.94373e-11	39	428	521	19693	DLD, RAE1, ASPH, OXCT1, ATP5O, CS, TPI1, RANBP2, P4HA2, POR, NUP133, PDHA1, SHMT2, PHKB, NUP155, MDH2, ACO2, NUP107, NUP98, ALDH1B1, STOML2, ENO1, NUP153, PDHB, NDUFA10, NUP210, ATP5H, VCP, NUP50, MSH2, NUP205, NUP188, PHB2, GPI, OGT, ATP5C1, NDUFS3, PARK7, ATP5B
GO:0009126	purine nucleoside monophosphate metabolic process	6.06492e-08	1.9807e-11	31	428	341	19693	NDUFA10, ATP5H, NUP210, DLD, VCP, RAE1, NUP50, ATP5O, TPI1, MSH2, RANBP2, NUP205, NUP133, NUP188, GPI, ATP5C1, SHMT2, OGT, PFAS, NUP155, BEND3, NUP107, NUP98, IMPDH2, NDUFS3, STOML2, PARK7, ENO1, PAICS, NUP153, ATP5B
GO:0009206	purine ribonucleoside triphosphate biosynthetic process	6.16132e-08	2.01219e-11	22	428	170	19693	ATP5H, NUP210, VCP, RAE1, NUP50, ATP5O, TPI1, RANBP2, NUP205, NUP133, NUP188, GPI, OGT, ATP5C1, NUP155, NUP107, NUP98, IMPDH2, STOML2, ENO1, NUP153, ATP5B
GO:0009142	nucleoside triphosphate biosynthetic process	6.17769e-08	2.01754e-11	23	428	187	19693	ATP5H, NUP210, VCP, RAE1, NUP50, ATP5O, TPI1, RANBP2, NUP205, NUP133, NUP188, GPI, OGT, ATP5C1, NUP155, CTPS1, NUP107, NUP98, IMPDH2, STOML2, ENO1, NUP153, ATP5B
GO:0055086	nucleobase-containing small molecule metabolic process	6.689e-08	2.18452e-11	50	428	803	19693	OPA1, DLD, RAE1, ATP5O, TPI1, AHCY, MTHFD1, RANBP2, MACROD1, UMPS, GARS, NUP133, PDHA1, CNP, RAN, ACLY, SHMT2, NUP155, MDH2, CTPS1, BEND3, NUP107, NUP98, IMPDH2, STOML2, ENO1, PAICS, NUP153, PDHB, NDUFA10, ATP5H, NUP210, VCP, NUP50, PGM3, ACOT9, MSH2, AK6, UGDH, NUP205, NUP188, MCCC2, GPI, OGT, ATP5C1, PFAS, NDUFS3, ACACA, PARK7, ATP5B
GO:0045047	protein targeting to ER	6.8381e-08	2.23321e-11	18	428	109	19693	RPS9, RPL7A, RPL18A, RPL7, RPL10, RPS2, RPL8, RPS6, RPS3A, RPL5, RPL24, RPL10A, RPL17, RPS3, RPS7, RPLP0, RPS8, RPS4X
GO:0009145	purine nucleoside triphosphate biosynthetic process	6.93134e-08	2.26366e-11	22	428	171	19693	ATP5H, NUP210, VCP, RAE1, NUP50, ATP5O, TPI1, RANBP2, NUP205, NUP133, NUP188, GPI, OGT, ATP5C1, NUP155, NUP107, NUP98, IMPDH2, STOML2, ENO1, NUP153, ATP5B
GO:0051028	mRNA transport	7.33156e-08	2.39437e-11	21	428	155	19693	NUP210, RAE1, NUP50, U2AF2, RANBP2, SRSF1, NUP205, NUP133, NUP188, U2AF1, DDX19A, POLDIP3, DDX39A, LRPPRC, SRSF3, NUP155, NUP107, NUP98, KHSRP, EIF4A3, NUP153
GO:0019693	ribose phosphate metabolic process	9.02173e-08	2.94635e-11	41	428	577	19693	OPA1, DLD, RAE1, ATP5O, TPI1, RANBP2, UMPS, NUP133, PDHA1, RAN, ACLY, SHMT2, NUP155, CTPS1, BEND3, NUP107, NUP98, IMPDH2, STOML2, ENO1, PAICS, NUP153, PDHB, NDUFA10, NUP210, ATP5H, VCP, NUP50, ACOT9, MSH2, NUP205, NUP188, MCCC2, GPI, OGT, ATP5C1, PFAS, NDUFS3, PARK7, ACACA, ATP5B
GO:0051726	regulation of cell cycle	1.01426e-07	3.3124e-11	63	428	1181	19693	CTBP1, CDK11A, PSME3, KIF14, PSMD2, RAE1, CKAP5, DDB1, FEN1, TNKS1BP1, RPS6, DYNC1H1, PSMD11, NUMA1, AURKA, CDC73, PSMC3, SMC3, GIPC1, PSMC2, ACTR1A, CEP97, PSMC4, ASPM, TSG101, FAM83D, PSMD12, plrg1, YTHDC2, NSUN2, SCRIB, ILK, CLIC1, NPM1, TRIP13, MSH2, ANLN, MRE11, CLTC, SMC1A, CDC23, CIT, CDC37, CEP192, PHB2, INCENP, HSP90AA1, PCNA, PRKDC, CHMP1A, PRPF40A, RPL24, CTNNB1, TPX2, PSMD9, PSMD6, ND…
GO:0140014	mitotic nuclear division	1.01872e-07	3.32697e-11	27	428	266	19693	KIF14, TRIP13, ANLN, SMC1A, CDC23, NCAPD2, NUMA1, CEP192, SMC4, PHB2, AURKA, INCENP, RAN, CHMP1A, SMC3, CDCA8, RPL24, TPX2, CEP97, NDC80, MISP, SMC2, UBE2S, RACGAP1, KIF2A, NCAPG, KIF4A
GO:0009059	macromolecule biosynthetic process	1.09123e-07	3.56377e-11	169	428	4962	19693	EIF3G, PSME3, VIM, MTDH, TNKS1BP1, CTBP2, USP15, SHMT2, EEF2, HEATR1, WARS, PSMC4, TSG101, NUP98, GATAD2A, STOML2, RPLP0, YARS, HNRNPL, NPM1, MCM5, NOP2, POLD1, EEF1G, CLTC, TUFM, DHX33, PCNA, PRKDC, CHMP1A, WDR43, UFL1, DDX21, CCT4, RPS7, RPS3, RUVBL2, EIF3B, FXR2, POLR2B, HSP90AB1, LRRFIP2, ABCF1, MCM7, RUVBL1, EIF2A, GARS, DAP3, PSPC1, YBX1, MRPL39, CDC73, USP9X, CCT2, PCBP1, EIF3A, MTA2, RPL1…
GO:0002478	antigen processing and presentation of exogenous peptide antigen	1.1008e-07	3.59505e-11	22	428	175	19693	PSME3, PSMD2, CLTC, DYNC1H1, PSMD11, PSMC3, PSMC2, SEC24C, ACTR1A, PSMD9, PSMD6, RAB7A, DNM2, PSMC4, PSMD14, CAPZA1, CAPZA2, PSMD12, AP2B1, RACGAP1, KIF2A, KIF4A
GO:0033043	regulation of organelle organization	1.14255e-07	3.73138e-11	66	428	1274	19693	MAP4, NUMA1, AURKA, NEXN, WDR70, CEP97, TSG101, STOML2, HUWE1, AFAP1, NPM1, TRIP13, DBN1, ANLN, GNL3, MRE11, CLTC, SMC1A, BAG3, CHMP1A, TPX2, CCT4, RAB7A, RPS3, RUVBL2, GRB2, PARK7, ARAP1, CD2AP, PDCD6IP, KIF5B, CORO1B, OPA1, CTBP1, CKAP2, RAE1, ATXN2L, FEN1, CYFIP1, HIST1H1C, DYNC1H1, YWHAZ, SMC3, CCT2, TPM1, DNM2, CAPZA2, ACTR3, DKC1, ILK, SART3, NAT10, USP7, CDC23, CIT, HIST1H1B, CDC37, PHB2, …
GO:0006754	ATP biosynthetic process	1.1999e-07	3.91869e-11	21	428	159	19693	ATP5H, NUP210, VCP, RAE1, NUP50, ATP5O, TPI1, RANBP2, NUP205, NUP133, NUP188, GPI, OGT, ATP5C1, NUP155, NUP107, NUP98, STOML2, ENO1, NUP153, ATP5B
GO:0009894	regulation of catabolic process	1.2152e-07	3.96865e-11	56	428	983	19693	PSME3, PSMD2, RAE1, VIM, DDB1, MTDH, RANBP2, NUP133, YBX1, PSMD11, AURKA, YWHAZ, PSMC3, LRPPRC, GIPC1, PSMC2, NUP155, PSMC4, NUP107, FAM83D, NUP98, CSNK1A1, PSMD12, PABPC4, NUP153, HNRNPM, AGO2, FXR1, EXOC4, PBK, NUP210, DKC1, VCP, NUP50, NPM1, USP7, NUP205, BAG3, NUP188, TNPO1, CDC37, RPL5, HSP90AA1, OGT, PSMD9, PSMD6, UFL1, RAB7A, PSMD14, RPS7, THRAP3, KHSRP, FXR2, EIF4G1, HSP90AB1, PARK7
GO:0009117	nucleotide metabolic process	1.27167e-07	4.15306e-11	46	428	711	19693	OPA1, DLD, RAE1, ATP5O, TPI1, MTHFD1, RANBP2, UMPS, GARS, NUP133, PDHA1, CNP, RAN, ACLY, SHMT2, NUP155, MDH2, CTPS1, BEND3, NUP107, NUP98, IMPDH2, STOML2, ENO1, PAICS, NUP153, PDHB, NDUFA10, NUP210, ATP5H, VCP, NUP50, ACOT9, MSH2, AK6, NUP205, NUP188, MCCC2, GPI, OGT, ATP5C1, PFAS, NDUFS3, PARK7, ACACA, ATP5B
GO:0072599	establishment of protein localization to endoplasmic reticulum	1.27711e-07	4.17085e-11	18	428	113	19693	RPS9, RPL7A, RPL18A, RPL7, RPL10, RPS2, RPL8, RPS6, RPS3A, RPL5, RPL24, RPL10A, RPL17, RPS3, RPS7, RPLP0, RPS8, RPS4X
GO:0043488	regulation of mRNA stability	1.38042e-07	4.50823e-11	22	428	177	19693	PSME3, PSMD2, NPM1, VIM, TNPO1, YBX1, PSMD11, YWHAZ, PSMC3, PSMC2, PSMD9, PSMD6, PSMC4, PSMD14, PSMD12, THRAP3, PABPC4, KHSRP, FXR2, EIF4G1, HNRNPM, FXR1
GO:0007010	cytoskeleton organization	1.55605e-07	5.0818e-11	68	428	1344	19693	VIM, PAWR, MAP4, SHTN1, NUMA1, AURKA, NEXN, MYH9, CEP97, TUBGCP2, CSNK1A1, WDR62, AFAP1, VCP, NPM1, TPM3, PALLD, DBN1, ANLN, CLTC, SMC1A, PARVB, CEP192, CHMP1A, ACTN1, TPX2, RPS3, GRB2, PDLIM7, ARAP1, CD2AP, PDCD6IP, EPPK1, TPM4, CORO1B, CKAP2, CKAP5, RAE1, CYFIP1, DYNC1H1, NTMT1, CNP, TUBB2A, RAN, SMC3, ACTR1A, TUBA1B, MISP, TPM1, ASPM, CAPZA2, EML4, MICAL3, MAP7, ACTR3, ILK, ACTN4, CIT, PRPF40A…
GO:0006753	nucleoside phosphate metabolic process	1.76447e-07	5.76248e-11	46	428	718	19693	OPA1, DLD, RAE1, ATP5O, TPI1, MTHFD1, RANBP2, UMPS, GARS, NUP133, PDHA1, CNP, RAN, ACLY, SHMT2, NUP155, MDH2, CTPS1, BEND3, NUP107, NUP98, IMPDH2, STOML2, ENO1, PAICS, NUP153, PDHB, NDUFA10, NUP210, ATP5H, VCP, NUP50, ACOT9, MSH2, AK6, NUP205, NUP188, MCCC2, GPI, OGT, ATP5C1, PFAS, NDUFS3, PARK7, ACACA, ATP5B
GO:0072521	purine-containing compound metabolic process	1.78426e-07	5.82709e-11	42	428	615	19693	OPA1, DLD, RAE1, ATP5O, TPI1, AHCY, MTHFD1, RANBP2, MACROD1, NUP133, PDHA1, RAN, ACLY, SHMT2, NUP155, BEND3, NUP107, NUP98, IMPDH2, STOML2, ENO1, PAICS, NUP153, PDHB, NDUFA10, NUP210, ATP5H, VCP, NUP50, ACOT9, MSH2, NUP205, NUP188, MCCC2, GPI, OGT, ATP5C1, PFAS, NDUFS3, PARK7, ACACA, ATP5B
GO:0009150	purine ribonucleotide metabolic process	2.05192e-07	6.70123e-11	39	428	543	19693	OPA1, DLD, RAE1, ATP5O, TPI1, RANBP2, NUP133, PDHA1, RAN, ACLY, SHMT2, NUP155, BEND3, NUP107, NUP98, IMPDH2, STOML2, ENO1, PAICS, NUP153, PDHB, NDUFA10, NUP210, ATP5H, VCP, NUP50, ACOT9, MSH2, NUP205, NUP188, MCCC2, GPI, OGT, ATP5C1, PFAS, NDUFS3, PARK7, ACACA, ATP5B
GO:0061013	regulation of mRNA catabolic process	2.22094e-07	7.25323e-11	23	428	199	19693	PSME3, PSMD2, NPM1, VIM, TNPO1, YBX1, PSMD11, YWHAZ, PSMC3, PSMC2, PSMD9, PSMD6, PSMC4, PSMD14, PSMD12, THRAP3, PABPC4, KHSRP, FXR2, EIF4G1, HNRNPM, FXR1, AGO2
GO:0019884	antigen processing and presentation of exogenous antigen	2.3976e-07	7.83019e-11	22	428	182	19693	PSME3, PSMD2, CLTC, DYNC1H1, PSMD11, PSMC3, PSMC2, SEC24C, ACTR1A, PSMD9, PSMD6, RAB7A, DNM2, PSMC4, PSMD14, CAPZA1, CAPZA2, PSMD12, AP2B1, RACGAP1, KIF2A, KIF4A
GO:0034645	cellular macromolecule biosynthetic process	2.441e-07	7.97192e-11	164	428	4809	19693	EIF3G, PSME3, VIM, MTDH, TNKS1BP1, CTBP2, USP15, SHMT2, EEF2, HEATR1, WARS, PSMC4, TSG101, GATAD2A, STOML2, RPLP0, YARS, HNRNPL, NPM1, MCM5, NOP2, POLD1, EEF1G, TUFM, DHX33, PCNA, PRKDC, CHMP1A, WDR43, UFL1, DDX21, CCT4, RPS7, RPS3, RUVBL2, EIF3B, FXR2, POLR2B, HSP90AB1, LRRFIP2, ABCF1, MCM7, RUVBL1, EIF2A, GARS, DAP3, PSPC1, YBX1, MRPL39, CDC73, USP9X, CCT2, PCBP1, EIF3A, MTA2, RPL17, NCL, BEND3…
GO:0045184	establishment of protein localization	2.59979e-07	8.49051e-11	91	428	2104	19693	RPL7A, KIF14, OXCT1, HSPA4, U2AF2, RANBP2, NUP133, U2AF1, DDX19A, RPS3A, LTV1, MYH9, TSG101, XPOT, NUP98, NOL6, RPLP0, AP2B1, HUWE1, TFRC, NUP153, RAB14, EHD1, RPS9, VCP, NUP50, NPM1, RPL8, CLTC, SRSF1, BAG3, TNPO1, RPL5, COPG1, CHMP1A, RPL24, SEC24C, PSMD9, CCT4, RAB7A, RPS7, RPS3, RUVBL2, PARK7, CD2AP, COPE, PDCD6IP, KIF5B, RPL18A, RAB2A, RAE1, KPNA1, RPL10, RPS6, POLDIP3, RAN, YWHAZ, USP9X, GI…
GO:0006163	purine nucleotide metabolic process	3.1884e-07	1.04128e-10	40	428	576	19693	OPA1, DLD, RAE1, ATP5O, TPI1, MTHFD1, RANBP2, NUP133, PDHA1, RAN, ACLY, SHMT2, NUP155, BEND3, NUP107, NUP98, IMPDH2, STOML2, ENO1, PAICS, NUP153, PDHB, NDUFA10, NUP210, ATP5H, VCP, NUP50, ACOT9, MSH2, NUP205, NUP188, MCCC2, GPI, OGT, ATP5C1, PFAS, NDUFS3, PARK7, ACACA, ATP5B
GO:0007017	microtubule-based process	3.24183e-07	1.05873e-10	47	428	758	19693	OPA1, KIF5B, KIF14, CKAP2, RAE1, CKAP5, MAP4, DYNC1H1, NTMT1, CNP, NUMA1, AURKA, RAN, TUBB2A, SMC3, LRPPRC, TUBA1B, ACTR1A, MYH9, CEP97, MISP, ASPM, TUBGCP2, EML4, WDR62, MAP7, ACTR3, PEX1, VCP, NPM1, CLTC, SMC1A, BAG3, TNPO1, CEP192, COPG1, CHMP1A, KTN1, CTNNB1, TPX2, NDC80, RPS3, DOCK7, RACGAP1, KIF2A, KIF4A, PDCD6IP
GO:0006090	pyruvate metabolic process	4.25353e-07	1.38913e-10	20	428	153	19693	NUP210, PC, DLD, RAE1, NUP50, TPI1, RANBP2, NUP205, NUP133, NUP188, PDHA1, GPI, LDHB, OGT, NUP155, NUP107, NUP98, ENO1, NUP153, PDHB
GO:0046034	ATP metabolic process	4.33031e-07	1.41421e-10	28	428	304	19693	NDUFA10, ATP5H, NUP210, DLD, VCP, RAE1, NUP50, ATP5O, TPI1, MSH2, RANBP2, NUP205, NUP133, NUP188, GPI, SHMT2, OGT, ATP5C1, NUP155, BEND3, NUP107, NUP98, NDUFS3, STOML2, PARK7, ENO1, NUP153, ATP5B
GO:0007059	chromosome segregation	4.6304e-07	1.51222e-10	29	428	326	19693	ACTR3, KIF14, FEN1, TRIP13, MRE11, SMC1A, CDC23, DYNC1H1, NCAPD2, NTMT1, NUMA1, SMC4, PHB2, INCENP, RAN, CHMP1A, SMC3, USP9X, CDCA8, CTNNB1, NDC80, RPS3, FAM83D, SLC25A5, SMC2, RACGAP1, TOP1, NCAPG, KIF4A
GO:0016458	gene silencing	5.39492e-07	1.76189e-10	25	428	246	19693	CTBP1, NUP210, RAE1, NUP50, HIST1H1C, RANBP2, NUP205, NUP133, NUP188, SMCHD1, HIST1H1B, RAN, CHMP1A, HAT1, NUP155, BEND3, NUP107, NUP98, EIF4G1, SRRT, POLR2B, DDX17, NUP153, FXR1, AGO2
GO:0034605	cellular response to heat	6.41564e-07	2.09524e-10	19	428	140	19693	NUP210, VCP, RAE1, NUP50, HSPH1, RANBP2, CLPB, NUP205, NUP133, BAG3, NUP188, HSP90AA1, NUP155, CAMK2D, NUP107, NUP98, HSP90AB1, NUP153, MYOF
GO:0048002	antigen processing and presentation of peptide antigen	7.57162e-07	2.47277e-10	22	428	193	19693	PSME3, PSMD2, CLTC, DYNC1H1, PSMD11, PSMC3, PSMC2, SEC24C, ACTR1A, PSMD9, PSMD6, RAB7A, DNM2, PSMC4, PSMD14, CAPZA1, CAPZA2, PSMD12, AP2B1, RACGAP1, KIF2A, KIF4A
GO:0044267	cellular protein metabolic process	9.33952e-07	3.05014e-10	171	428	5172	19693	EIF3G, PSME3, KIF14, VIM, RANBP2, TNKS1BP1, USP15, PPP2R1B, PGAM5, SHMT2, EEF2, WDR70, WARS, PSMC4, TSG101, NUP98, CSNK1A1, STOML2, RPLP0, AP2B1, YARS, HNRNPL, NUP50, NPM1, PPP2R2A, EEF1G, CLTC, TUFM, DHX33, PCNA, PRKDC, KTN1, UFL1, RPS7, RPS3, RUVBL2, GRB2, EIF3B, UBE2S, FXR2, HSP90AB1, ABCF1, RAE1, PPP6R3, RUVBL1, PPME1, DDB1, EIF2A, P4HA2, MACROD1, POR, GARS, DAP3, MRPL39, CDC73, USP9X, PHKB, …
GO:0009408	response to heat	1.40079e-06	4.57475e-10	21	428	181	19693	NUP210, VCP, RAE1, NUP50, HSPH1, RANBP2, CLPB, NUP205, NUP133, BAG3, NUP188, DNAJB4, HSP90AA1, NUP155, CAMK2D, DNAJA2, NUP107, NUP98, HSP90AB1, NUP153, MYOF
GO:0060964	regulation of gene silencing by miRNA	1.45772e-06	4.76068e-10	15	428	86	19693	NUP210, RAE1, NUP50, NUP155, RANBP2, NUP107, NUP98, NUP205, NUP133, NUP188, POLR2B, EIF4G1, NUP153, FXR1, AGO2
GO:0040029	regulation of gene expression, epigenetic	1.80896e-06	5.90778e-10	27	428	302	19693	CTBP1, NUP210, RAE1, NUP50, HIST1H1C, RANBP2, NUP205, NUP133, NUP188, SMCHD1, HIST1H1B, RAN, HAT1, CTNNB1, RBM15, DDX21, NUP155, BEND3, NUP107, NUP98, POLR2B, EIF4G1, SRRT, NUP153, FXR1, AGO2, SF3B1
GO:0034654	nucleobase-containing compound biosynthetic process	2.22876e-06	7.27876e-10	145	428	4188	19693	PSME3, MTDH, RANBP2, TNKS1BP1, CTBP2, USP15, ACLY, HEATR1, PSMC4, TSG101, NUP98, GATAD2A, STOML2, PDHB, NUP50, NPM1, POLD1, NOP2, DHX33, PCNA, PRKDC, CHMP1A, WDR43, UFL1, CCT4, DDX21, RPS3, RUVBL2, POLR2B, HSP90AB1, LRRFIP2, RAE1, RUVBL1, TPI1, MTHFD1, EIF2A, UMPS, GARS, PSPC1, YBX1, PDHA1, CDC73, USP9X, CCT2, PCBP1, MTA2, CTPS1, NCL, BEND3, PPP1R13L, NFKB2, ENO1, NKRF, ACTR3, ATP5H, NUP210, DKC1…
GO:0019219	regulation of nucleobase-containing compound metabolic process	2.25851e-06	7.37594e-10	141	428	4033	19693	PSME3, VIM, MTDH, RANBP2, CTBP2, USP15, SHMT2, WDR70, HEATR1, SMU1, PSMC4, TSG101, NUP98, GATAD2A, STOML2, HNRNPM, HNRNPL, NUP50, NPM1, NOP2, DHX33, PCNA, PRKDC, CHMP1A, WDR43, UFL1, CCT4, RPS3, RUVBL2, FXR2, HSP90AB1, LRRFIP2, RAE1, RUVBL1, KPNA1, EIF2A, PSPC1, YBX1, YWHAZ, CDC73, USP9X, CCT2, PCBP1, MTA2, NCL, BEND3, KPNA2, PPP1R13L, NFKB2, ENO1, NKRF, ACTR3, NUP210, DKC1, SART3, ACTN4, SMCHD1,…
GO:0006417	regulation of translation	2.30594e-06	7.53082e-10	29	428	349	19693	RPS9, NPM1, VIM, CYFIP1, EIF2A, RPL10, NAT10, POLDIP3, RPL5, NEMF, DDX1, LRPPRC, SHMT2, EIF3E, EEF2, NCL, RPS3, ILF3, EIF3B, KHSRP, FXR2, EIF4A3, EIF4G1, EIF3C, AGO2, HNRNPL, FXR1, PA2G4, RPS4X
GO:0015031	protein transport	2.31893e-06	7.57326e-10	85	428	1989	19693	RPL7A, OXCT1, HSPA4, U2AF2, RANBP2, NUP133, U2AF1, DDX19A, RPS3A, LTV1, MYH9, TSG101, XPOT, NUP98, NOL6, RPLP0, AP2B1, HUWE1, TFRC, NUP153, RAB14, EHD1, RPS9, VCP, NUP50, NPM1, RPL8, CLTC, SRSF1, BAG3, TNPO1, RPL5, COPG1, CHMP1A, RPL24, SEC24C, PSMD9, RAB7A, RPS7, RPS3, PARK7, CD2AP, COPE, PDCD6IP, KIF5B, RPL18A, RAB2A, RAE1, KPNA1, RPL10, RPS6, POLDIP3, RAN, YWHAZ, USP9X, GIPC1, SRSF3, NUP155, R…
GO:0060147	regulation of posttranscriptional gene silencing	2.40635e-06	7.85875e-10	15	428	89	19693	NUP210, RAE1, NUP50, NUP155, RANBP2, NUP107, NUP98, NUP205, NUP133, NUP188, POLR2B, EIF4G1, NUP153, FXR1, AGO2
GO:0060966	regulation of gene silencing by RNA	2.40635e-06	7.85875e-10	15	428	89	19693	NUP210, RAE1, NUP50, NUP155, RANBP2, NUP107, NUP98, NUP205, NUP133, NUP188, POLR2B, EIF4G1, NUP153, FXR1, AGO2
GO:1901987	regulation of cell cycle phase transition	2.55517e-06	8.34479e-10	33	428	443	19693	PSME3, KIF14, PSMD2, CKAP5, DDB1, TNKS1BP1, DYNC1H1, PSMD11, AURKA, CDC73, PSMC3, PSMC2, ACTR1A, PSMC4, FAM83D, PSMD12, plrg1, NPM1, TRIP13, ANLN, MRE11, CDC23, CEP192, HSP90AA1, PHB2, PRKDC, PCNA, TPX2, PSMD6, PSMD9, NDC80, PSMD14, EIF4G1
GO:0035195	gene silencing by miRNA	2.57552e-06	8.41122e-10	17	428	119	19693	NUP210, RAE1, NUP50, RANBP2, NUP205, NUP133, NUP188, RAN, NUP155, NUP107, NUP98, SRRT, EIF4G1, POLR2B, NUP153, FXR1, AGO2
GO:1903578	regulation of ATP metabolic process	2.94153e-06	9.60658e-10	17	428	120	19693	NUP210, VCP, RAE1, NUP50, RANBP2, NUP205, NUP133, NUP188, SHMT2, OGT, NUP155, BEND3, NUP107, NUP98, PARK7, ENO1, NUP153
GO:0006281	DNA repair	2.95205e-06	9.64092e-10	37	428	544	19693	RUVBL1, MCM7, DDB1, FEN1, TNKS1BP1, SSRP1, SMC3, WDR70, WRNIP1, HUWE1, WDHD1, ASCC3, VCP, NPM1, MCM5, POLD1, TRIP13, MSH2, SMC1A, MRE11, USP7, SUPT16H, SMCHD1, PRKDC, DDX1, PCNA, RFC3, MSH6, MCM6, PRPF19, RPS3, PSMD14, RUVBL2, PARK7, POLR2B, XRCC5, AQR
GO:0042255	ribosome assembly	2.96247e-06	9.67496e-10	13	428	64	19693	RPL24, NPM1, Mdn1, NOP2, EIF2A, RPL10, MRPL11, MRPS7, DHX30, RPLP0, RPL5, MRTO4, LOC102724159
GO:0070972	protein localization to endoplasmic reticulum	3.29729e-06	1.07684e-09	18	428	137	19693	RPS9, RPL7A, RPL18A, RPL7, RPL10, RPS2, RPL8, RPS6, RPS3A, RPL5, RPL24, RPL10A, RPL17, RPS3, RPS7, RPLP0, RPS8, RPS4X
GO:0019752	carboxylic acid metabolic process	3.34291e-06	1.09174e-09	56	428	1074	19693	DLD, PSME3, PSMD2, RAE1, CS, TPI1, AHCY, MTHFD1, RANBP2, P4HA2, POR, GARS, NUP133, PLAA, PDHA1, PSMD11, ACLY, PSMC3, SHMT2, PSMC2, P4HA3, NUP155, MDH2, WARS, ACO2, CTPS1, PSMC4, NUP107, NUP98, P4HA1, PSMD12, ENO1, YARS, NUP153, P4HB, PDHB, NUP210, PC, NUP50, CLTC, NUP205, UGDH, NUP188, HADHB, MCCC2, GPI, LDHB, OGT, PFAS, ALDH7A1, PSMD9, PSMD6, PSMD14, ACAD9, ACACA, PARK7
GO:0051640	organelle localization	3.39497e-06	1.10874e-09	43	428	704	19693	OPA1, KIF5B, KIF14, CKAP5, PPP6R3, RANBP2, MAP4, DYNC1H1, CTBP2, NUMA1, AURKA, RAN, YWHAZ, LTV1, LRPPRC, GIPC1, ACTR1A, MYH9, CEP97, DNM2, PPP6C, MISP, ASPM, FAM83D, NUP98, EXOC4, ACTR3, SCRIB, PEX1, NPM1, ESYT2, ACTN4, CDC23, CEP192, HSP90AA1, COPG1, CLUH, CHMP1A, CDCA8, CTNNB1, SEC24C, NDC80, DOCK7
GO:0000819	sister chromatid segregation	3.79048e-06	1.23791e-09	21	428	191	19693	KIF14, FEN1, TRIP13, MRE11, SMC1A, CDC23, NCAPD2, NUMA1, SMC4, PHB2, INCENP, RAN, CHMP1A, SMC3, CDCA8, CTNNB1, NDC80, SMC2, RACGAP1, KIF4A, NCAPG
GO:0019438	aromatic compound biosynthetic process	4.08593e-06	1.3344e-09	146	428	4263	19693	PSME3, MTDH, RANBP2, TNKS1BP1, CTBP2, USP15, ACLY, HEATR1, PSMC4, TSG101, NUP98, GATAD2A, STOML2, PDHB, NUP50, NPM1, POLD1, NOP2, DHX33, PCNA, PRKDC, CHMP1A, WDR43, UFL1, CCT4, DDX21, RPS3, RUVBL2, POLR2B, HSP90AB1, LRRFIP2, RAE1, RUVBL1, TPI1, MTHFD1, EIF2A, UMPS, GARS, PSPC1, YBX1, PDHA1, CDC73, USP9X, CCT2, PCBP1, MTA2, CTPS1, NCL, BEND3, PPP1R13L, NFKB2, ENO1, NKRF, ACTR3, ATP5H, NUP210, DKC1…
GO:0051128	regulation of cellular component organization	4.77763e-06	1.5603e-09	99	428	2507	19693	GTF2B, KIF14, ASPH, VIM, MAP4, SHTN1, NUMA1, AURKA, PSMC3, NEXN, PSMC2, MYH9, WDR70, WARS, CEP97, PSMC4, TSG101, STOML2, AP2B1, HUWE1, AFAP1, EHD1, VCP, NPM1, TRIP13, DBN1, ANLN, GNL3, MRE11, CLTC, SMC1A, BAG3, DHX33, PARVB, CHMP1A, PPP2CA, TPX2, CCT4, RAB7A, RPS3, RUVBL2, GRB2, FXR2, PARK7, EIF4G1, ARAP1, CD2AP, PDCD6IP, KIF5B, CORO1B, OPA1, CTBP1, CDK11A, CKAP2, RAE1, DDB1, ATXN2L, FEN1, CYFIP1…
GO:0032446	protein modification by small protein conjugation	4.92823e-06	1.60948e-09	50	428	909	19693	PSME3, PSMD2, RAE1, DDB1, U2AF2, RANBP2, NUP133, PLAA, PSMD11, CDC73, PSMC3, USP9X, PSMC2, WDR70, NUP155, PSMC4, NUP107, TSG101, NUP98, PSMD12, HUWE1, NUP153, NOSIP, NUP210, VCP, NUP50, NPM1, RPS2, GNL3, USP7, NUP205, CDC23, NUP188, RPL5, HSP90AA1, PCNA, PRKDC, OGT, CTNNB1, PSMD9, UFL1, PSMD6, PRPF19, RPS7, RPS3, PSMD14, HLTF, UBE2S, PARK7, HSP90AB1
GO:0016925	protein sumoylation	5.31423e-06	1.73554e-09	14	428	80	19693	NUP210, CTNNB1, RAE1, NUP50, NUP155, RANBP2, NUP107, GNL3, NUP98, NUP205, NUP133, NUP188, PARK7, NUP153
GO:0051225	spindle assembly	5.39858e-06	1.76309e-09	16	428	109	19693	SMC1A, DYNC1H1, NUMA1, CEP192, AURKA, CHMP1A, SMC3, TPX2, CEP97, MISP, RPS3, ASPM, TUBGCP2, RACGAP1, KIF4A, KIF2A
GO:0071103	DNA conformation change	5.52523e-06	1.80445e-09	26	428	296	19693	NPM1, NAP1L1, RUVBL1, MCM5, MCM7, SART3, DDB1, HIST1H1C, MRE11, SMCHD1, NCAPD2, CHD4, HIST1H1B, SMC4, DDX1, CHMP1A, NAP1L4, HAT1, RFC3, MCM6, RUVBL2, SMC2, XRCC5, TOP1, NCAPG, ASCC3
GO:1901990	regulation of mitotic cell cycle phase transition	5.58074e-06	1.82258e-09	31	428	409	19693	PSME3, KIF14, PSMD2, CKAP5, DDB1, TRIP13, ANLN, TNKS1BP1, MRE11, CDC23, DYNC1H1, PSMD11, CEP192, PHB2, HSP90AA1, AURKA, PCNA, CDC73, PSMC3, PRKDC, PSMC2, ACTR1A, TPX2, PSMD9, PSMD6, NDC80, PSMC4, PSMD14, PSMD12, plrg1, EIF4G1
GO:0015833	peptide transport	5.93289e-06	1.93759e-09	85	428	2028	19693	RPL7A, OXCT1, HSPA4, U2AF2, RANBP2, NUP133, U2AF1, DDX19A, RPS3A, LTV1, MYH9, TSG101, XPOT, NUP98, NOL6, RPLP0, AP2B1, HUWE1, TFRC, NUP153, RAB14, EHD1, RPS9, VCP, NUP50, NPM1, RPL8, CLTC, SRSF1, BAG3, TNPO1, RPL5, COPG1, CHMP1A, RPL24, SEC24C, PSMD9, RAB7A, RPS7, RPS3, PARK7, CD2AP, COPE, PDCD6IP, KIF5B, RPL18A, RAB2A, RAE1, KPNA1, RPL10, RPS6, POLDIP3, RAN, YWHAZ, USP9X, GIPC1, SRSF3, NUP155, R…
GO:0031323	regulation of cellular metabolic process	5.95749e-06	1.94562e-09	191	428	6123	19693	PSME3, KIF14, VIM, MTDH, RANBP2, TNKS1BP1, CTBP2, USP15, PPP2R1B, ACLY, SHMT2, EEF2, WDR70, HEATR1, WARS, SMU1, PSMC4, TSG101, NUP98, GATAD2A, CSNK1A1, STOML2, HNRNPM, HNRNPL, NUP50, NPM1, PPP2R2A, NOP2, CLTC, DHX33, CEP192, PCNA, PRKDC, CHMP1A, WDR43, EPS15, UFL1, CCT4, RPS7, RPS3, RUVBL2, GRB2, EIF3B, UBE2S, FXR2, HSP90AB1, ARAP1, LRRFIP2, RAE1, PPP6R3, MCM7, RUVBL1, PPME1, DDB1, KPNA1, ATP1A1,…
GO:0000226	microtubule cytoskeleton organization	6.51187e-06	2.12667e-09	37	428	560	19693	CKAP2, RAE1, CKAP5, MAP4, DYNC1H1, NTMT1, CNP, NUMA1, AURKA, RAN, TUBB2A, SMC3, TUBA1B, ACTR1A, MYH9, CEP97, MISP, ASPM, TUBGCP2, EML4, WDR62, MAP7, NPM1, VCP, CLTC, SMC1A, CEP192, CHMP1A, CTNNB1, TPX2, NDC80, RPS3, DOCK7, RACGAP1, KIF4A, KIF2A, PDCD6IP
GO:0051179	localization	6.59779e-06	2.15473e-09	204	428	6684	19693	PSME3, KIF14, OXCT1, RANBP2, MAP4, CTBP2, ACLY, LTV1, SLC3A2, EEF2, PSMC4, TSG101, XPOT, NUP98, STOML2, RPLP0, AP2B1, NUP50, NPM1, SLC25A3, PALLD, DBN1, ANLN, CLTC, CEP192, COPG1, CHMP1A, EPS15, UFL1, CCT4, RPS7, RPS3, RUVBL2, GRB2, PDLIM7, HSP90AB1, ARAP1, GEMIN4, EPPK1, CORO1B, KIF5B, ABCF1, RAE1, PPP6R3, RUVBL1, KPNA1, ATP1A1, UMPS, YBX1, CLNS1A, MAGED2, YWHAZ, TUBB2A, USP9X, CCT2, TAGLN2, TUB…
GO:0018130	heterocycle biosynthetic process	6.6509e-06	2.17208e-09	145	428	4253	19693	PSME3, MTDH, RANBP2, TNKS1BP1, CTBP2, USP15, ACLY, HEATR1, PSMC4, TSG101, NUP98, GATAD2A, STOML2, PDHB, NUP50, NPM1, POLD1, NOP2, DHX33, PCNA, PRKDC, CHMP1A, WDR43, UFL1, CCT4, DDX21, RPS3, RUVBL2, POLR2B, HSP90AB1, LRRFIP2, RAE1, RUVBL1, TPI1, MTHFD1, EIF2A, UMPS, GARS, PSPC1, YBX1, PDHA1, CDC73, USP9X, CCT2, PCBP1, MTA2, CTPS1, NCL, BEND3, PPP1R13L, NFKB2, ENO1, NKRF, ACTR3, ATP5H, NUP210, DKC1…
GO:0060968	regulation of gene silencing	7.18692e-06	2.34713e-09	17	428	127	19693	NUP210, RAE1, NUP50, HIST1H1C, RANBP2, NUP205, NUP133, NUP188, HIST1H1B, NUP155, NUP107, NUP98, EIF4G1, POLR2B, NUP153, FXR1, AGO2
GO:0035194	posttranscriptional gene silencing by RNA	8.12452e-06	2.65334e-09	17	428	128	19693	NUP210, RAE1, NUP50, RANBP2, NUP205, NUP133, NUP188, RAN, NUP155, NUP107, NUP98, SRRT, EIF4G1, POLR2B, NUP153, FXR1, AGO2
GO:0016441	posttranscriptional gene silencing	9.17355e-06	2.99593e-09	17	428	129	19693	NUP210, RAE1, NUP50, RANBP2, NUP205, NUP133, NUP188, RAN, NUP155, NUP107, NUP98, SRRT, EIF4G1, POLR2B, NUP153, FXR1, AGO2
GO:0070925	organelle assembly	9.63968e-06	3.14817e-09	47	428	841	19693	DDX6, CKAP5, ATXN2L, EIF2A, RPL10, MAP4, DYNC1H1, NUMA1, MRTO4, AURKA, SMC3, ACTR1A, CEP97, DNM2, TPM1, MISP, ASPM, MRPL11, TSG101, TUBGCP2, DHX30, RPLP0, WDR62, RAB14, EHD1, ACTR3, NPM1, NOP2, ANLN, SMC1A, BAG3, TNPO1, RPL5, CEP192, HSP90AA1, LOC102724159, CHMP1A, RPL24, Mdn1, TPX2, RAB7A, RPS3, MRPS7, RACGAP1, KIF2A, KIF4A, PDCD6IP
GO:0062012	regulation of small molecule metabolic process	1.044e-05	3.40955e-09	32	428	444	19693	PSME3, PSMD2, RAE1, DDB1, RANBP2, POR, NUP133, PSMD11, RAN, PSMC3, SHMT2, PSMC2, NUP155, PSMC4, BEND3, NUP107, NUP98, PSMD12, ENO1, NUP153, NUP210, NUP50, VCP, CLTC, NUP205, NUP188, OGT, PSMD6, PSMD9, PSMD14, PARK7, ACACA
GO:1901362	organic cyclic compound biosynthetic process	1.24161e-05	4.0549e-09	148	428	4410	19693	PSME3, MTDH, RANBP2, TNKS1BP1, CTBP2, USP15, ACLY, HEATR1, PSMC4, TSG101, NUP98, GATAD2A, STOML2, PDHB, NUP50, NPM1, POLD1, NOP2, DHX33, PCNA, PRKDC, CHMP1A, WDR43, UFL1, CCT4, DDX21, RPS3, RUVBL2, POLR2B, HSP90AB1, LRRFIP2, RAE1, RUVBL1, TPI1, ATP1A1, MTHFD1, EIF2A, UMPS, POR, GARS, PSPC1, YBX1, PDHA1, CDC73, USP9X, CCT2, PCBP1, MTA2, CTPS1, NCL, BEND3, PPP1R13L, NFKB2, ENO1, NKRF, ACTR3, ATP5H,…
GO:0048519	negative regulation of biological process	1.28049e-05	4.18188e-09	171	428	5342	19693	PSME3, KIF14, VIM, MTDH, RANBP2, TNKS1BP1, MAP4, CTBP2, PGAM5, RNH1, WARS, PSMC4, TSG101, NUP98, GATAD2A, CSNK1A1, RPLP0, AP2B1, HNRNPM, HNRNPL, YTHDC2, NSUN2, NUP50, NPM1, PPP2R2A, CLTC, CEP192, PCNA, PRKDC, CHMP1A, EPS15, UFL1, RPS7, RPS3, RUVBL2, GRB2, FXR2, POLR2B, HSP90AB1, ARAP1, EPPK1, CORO1B, RAE1, PPME1, DDB1, ATP1A1, POR, PSPC1, YBX1, MRTO4, PEG10, YWHAZ, CDC73, USP9X, VDAC2, EIF3A, MTA…
GO:0098813	nuclear chromosome segregation	1.28631e-05	4.20089e-09	24	428	265	19693	ACTR3, KIF14, FEN1, TRIP13, MRE11, SMC1A, CDC23, DYNC1H1, NCAPD2, NUMA1, SMC4, PHB2, INCENP, RAN, CHMP1A, SMC3, CDCA8, CTNNB1, NDC80, FAM83D, SMC2, RACGAP1, NCAPG, KIF4A
GO:0000723	telomere maintenance	1.2984e-05	4.24036e-09	18	428	149	19693	DKC1, FEN1, POLD1, TNKS1BP1, GNL3, MRE11, USP7, NAT10, PRIM2, HSP90AA1, PCNA, PRKDC, CCT2, RFC3, CTNNB1, CCT4, HSP90AB1, XRCC5
GO:0042886	amide transport	1.30864e-05	4.2738e-09	85	428	2062	19693	RPL7A, OXCT1, HSPA4, U2AF2, RANBP2, NUP133, U2AF1, DDX19A, RPS3A, LTV1, MYH9, TSG101, XPOT, NUP98, NOL6, RPLP0, AP2B1, HUWE1, TFRC, NUP153, RAB14, EHD1, RPS9, VCP, NUP50, NPM1, RPL8, CLTC, SRSF1, BAG3, TNPO1, RPL5, COPG1, CHMP1A, RPL24, SEC24C, PSMD9, RAB7A, RPS7, RPS3, PARK7, CD2AP, COPE, PDCD6IP, KIF5B, RPL18A, RAB2A, RAE1, KPNA1, RPL10, RPS6, POLDIP3, RAN, YWHAZ, USP9X, GIPC1, SRSF3, NUP155, R…
GO:0048522	positive regulation of cellular process	1.43079e-05	4.67274e-09	173	428	5432	19693	PSME3, KIF14, OXCT1, VIM, MTDH, RANBP2, TNKS1BP1, CTBP2, PPP2R1B, ACLY, SHMT2, EEF2, HEATR1, WARS, DNAJA2, PSMC4, TSG101, NUP98, CSNK1A1, STOML2, AP2B1, HNRNPL, YTHDC2, NPM1, NOP2, DBN1, ANLN, DHX33, PCNA, PRKDC, WDR43, EPS15, UFL1, DDX21, CCT4, RPS7, RPS3, RUVBL2, GRB2, UBE2S, FXR2, PDLIM7, HSP90AB1, ARAP1, CORO1B, KIF5B, RUVBL1, DDB1, EIF2A, POR, YBX1, YWHAZ, CDC73, USP9X, CCT2, PCBP1, MTA2, AS…
GO:0006605	protein targeting	1.47396e-05	4.81372e-09	31	428	426	19693	RPS9, RPL7A, PEX1, RPL18A, RPL7, HSPA4, RPL10, RPS2, RPL8, RPS6, BAG3, RPS3A, CDC37, RPL5, HSP90AA1, YWHAZ, USP9X, GIPC1, RPL24, AGPS, RPL10A, RAB7A, RPL17, RPS3, RPS7, RPLP0, HUWE1, RPS8, TIMM50, EXOC4, RPS4X
GO:0051052	regulation of DNA metabolic process	1.47396e-05	4.81372e-09	31	428	426	19693	DKC1, NPM1, KPNA1, MSH2, NVL, HIST1H1C, GNL3, MRE11, USP7, NAT10, SMCHD1, HIST1H1B, HSP90AA1, PCNA, PRKDC, SMC3, USP9X, PPP2CA, CCT2, RFC3, CTNNB1, MSH6, WDR70, CCT4, RPS3, WRNIP1, STOML2, KPNA2, HSP90AB1, XRCC5, TFRC
GO:0048285	organelle fission	1.52547e-05	4.98195e-09	32	428	451	19693	OPA1, KIF14, NUMA1, SMC4, AURKA, RAN, SMC3, CEP97, DNM2, MISP, ASPM, SMC2, NCAPG, ACTR3, TRIP13, ANLN, SMC1A, MRE11, CDC23, NCAPD2, CEP192, INCENP, PHB2, CDCA8, CHMP1A, RPL24, TPX2, NDC80, UBE2S, RACGAP1, KIF4A, KIF2A
GO:0044839	cell cycle G2/M phase transition	1.60715e-05	5.2487e-09	24	428	268	19693	PSME3, KIF14, PSMD2, NPM1, CKAP5, PPME1, PPP2R2A, MRE11, DYNC1H1, CIT, PSMD11, CEP192, AURKA, HSP90AA1, PSMC3, PSMC2, ACTR1A, TPX2, PSMD9, PSMD6, DNM2, PSMC4, PSMD14, PSMD12
GO:0032200	telomere organization	1.79005e-05	5.84603e-09	18	428	152	19693	DKC1, FEN1, POLD1, TNKS1BP1, GNL3, MRE11, USP7, NAT10, PRIM2, HSP90AA1, PCNA, PRKDC, CCT2, RFC3, CTNNB1, CCT4, HSP90AB1, XRCC5
GO:0000086	G2/M transition of mitotic cell cycle	1.86703e-05	6.09741e-09	23	428	249	19693	PSME3, KIF14, PSMD2, CKAP5, PPME1, PPP2R2A, MRE11, DYNC1H1, CIT, PSMD11, CEP192, AURKA, HSP90AA1, PSMC3, PSMC2, ACTR1A, TPX2, PSMD9, PSMD6, DNM2, PSMC4, PSMD14, PSMD12
GO:0048024	regulation of mRNA splicing, via spliceosome	1.95087e-05	6.37124e-09	15	428	103	19693	RBM15, NPM1, SRSF3, SART3, SMU1, PRPF19, U2AF2, NCL, SRSF1, NUP98, THRAP3, FXR2, DDX17, FXR1, HNRNPL
GO:0019362	pyridine nucleotide metabolic process	2.01143e-05	6.56901e-09	20	428	190	19693	NUP210, DLD, VCP, RAE1, NUP50, TPI1, RANBP2, NUP205, NUP133, NUP188, PDHA1, GPI, OGT, NUP155, MDH2, NUP107, NUP98, ENO1, NUP153, PDHB
GO:0046496	nicotinamide nucleotide metabolic process	2.01143e-05	6.56901e-09	20	428	190	19693	NUP210, DLD, VCP, RAE1, NUP50, TPI1, RANBP2, NUP205, NUP133, NUP188, PDHA1, GPI, OGT, NUP155, MDH2, NUP107, NUP98, ENO1, NUP153, PDHB
GO:0000280	nuclear division	2.07254e-05	6.76859e-09	30	428	408	19693	ACTR3, KIF14, TRIP13, ANLN, MRE11, SMC1A, CDC23, NCAPD2, NUMA1, CEP192, SMC4, PHB2, AURKA, INCENP, RAN, CHMP1A, SMC3, CDCA8, RPL24, TPX2, CEP97, NDC80, MISP, ASPM, SMC2, UBE2S, RACGAP1, KIF2A, NCAPG, KIF4A
GO:0031047	gene silencing by RNA	2.44847e-05	7.99632e-09	18	428	155	19693	NUP210, RAE1, NUP50, RANBP2, NUP205, NUP133, NUP188, RAN, NUP155, NUP107, NUP98, EIF4G1, SRRT, POLR2B, DDX17, NUP153, FXR1, AGO2
GO:0019882	antigen processing and presentation	2.47482e-05	8.08235e-09	22	428	232	19693	PSME3, PSMD2, CLTC, DYNC1H1, PSMD11, PSMC3, PSMC2, SEC24C, ACTR1A, PSMD9, PSMD6, RAB7A, DNM2, PSMC4, PSMD14, CAPZA1, CAPZA2, PSMD12, AP2B1, RACGAP1, KIF2A, KIF4A
GO:0000027	ribosomal large subunit assembly	2.90821e-05	9.49773e-09	9	428	30	19693	RPL24, Mdn1, NOP2, RPL10, MRPL11, DHX30, RPLP0, RPL5, MRTO4
GO:0070647	protein modification by small protein conjugation or removal	3.06299e-05	1.00032e-08	55	428	1112	19693	PSME3, PSMD2, RAE1, RUVBL1, DDB1, U2AF2, RANBP2, NUP133, PLAA, PSMD11, USP15, CDC73, PSMC3, USP9X, SHMT2, PSMC2, WDR70, NUP155, PSMC4, NUP107, TSG101, NUP98, PSMD12, HUWE1, NUP153, NOSIP, NUP210, VCP, NUP50, NPM1, SART3, RPS2, GNL3, USP7, NUP205, CDC23, NUP188, RPL5, HSP90AA1, PCNA, PRKDC, OGT, CTNNB1, PSMD9, UFL1, PSMD6, PRPF19, RPS7, RPS3, PSMD14, HLTF, UBE2S, HSP90AB1, PARK7, ADRM1
GO:0031325	positive regulation of cellular metabolic process	3.18719e-05	1.04089e-08	118	428	3303	19693	GTF2B, PSME3, KIF14, ASPH, VIM, PAWR, MTDH, NVL, U2AF2, RANBP2, TNKS1BP1, CTBP2, AURKA, ACLY, PSMC3, EIF3E, RBM15, PSMC2, MYH9, EEF2, ILF2, HEATR1, PSMC4, TSG101, NUP98, CSNK1A1, STOML2, HUWE1, TFRC, AGO2, HNRNPL, RPS9, VCP, NPM1, MSH2, GNL3, MRE11, BAG3, SUPT16H, DHX33, RPL5, PCNA, PRKDC, PPP2CA, ACTN1, WDR43, EPS15, TPX2, PSMD9, CCT4, PSMD14, RPS3, RUVBL2, GRB2, KHSRP, STAT1, UBE2S, FXR2, PARK7…
GO:0043484	regulation of RNA splicing	3.24325e-05	1.05919e-08	17	428	140	19693	NPM1, SART3, U2AF2, SRSF1, HNRNPH1, HNRNPF, RBM15, SRSF3, SMU1, PRPF19, NCL, NUP98, THRAP3, FXR2, DDX17, HNRNPL, FXR1
GO:0017144	drug metabolic process	3.34518e-05	1.09248e-08	46	428	846	19693	DLD, RAE1, OXCT1, ATP5O, CS, TPI1, AHCY, MTHFD1, RANBP2, POR, NUP133, PDHA1, ACLY, SHMT2, NUP155, MDH2, ACO2, DNM2, BEND3, NUP107, NUP98, ALDH1B1, STOML2, ENO1, NUP153, PDHB, NDUFA10, ATP5H, PC, NUP210, VCP, NUP50, MSH2, NUP205, NUP188, HSP90AA1, MCCC2, GPI, OGT, ATP5C1, PRDX1, NDUFS3, KHSRP, HSP90AB1, PARK7, ATP5B
GO:0072524	pyridine-containing compound metabolic process	3.43469e-05	1.12171e-08	20	428	196	19693	NUP210, DLD, VCP, RAE1, NUP50, TPI1, RANBP2, NUP205, NUP133, NUP188, PDHA1, GPI, OGT, NUP155, MDH2, NUP107, NUP98, ENO1, NUP153, PDHB
GO:1900542	regulation of purine nucleotide metabolic process	3.61534e-05	1.18071e-08	17	428	141	19693	NUP210, VCP, RAE1, NUP50, RANBP2, NUP205, NUP133, NUP188, SHMT2, OGT, NUP155, BEND3, NUP107, NUP98, PARK7, ENO1, NUP153
GO:0051234	establishment of localization	3.94248e-05	1.28755e-08	169	428	5337	19693	PSME3, KIF14, OXCT1, RANBP2, MAP4, CTBP2, ACLY, LTV1, SLC3A2, EEF2, PSMC4, TSG101, XPOT, NUP98, STOML2, RPLP0, AP2B1, NUP50, NPM1, SLC25A3, CLTC, COPG1, CHMP1A, EPS15, CCT4, RPS3, RPS7, RUVBL2, GRB2, PDLIM7, HSP90AB1, GEMIN4, ABCF1, KIF5B, RAE1, PPP6R3, KPNA1, ATP1A1, UMPS, CLNS1A, MAGED2, YWHAZ, USP9X, CCT2, TAGLN2, TUBA1B, ACTR1A, VDAC2, RPL17, CAPZA2, KPNA2, MICAL3, EXOC4, COPB2, RPS4X, ACTR3,…
GO:0050684	regulation of mRNA processing	4.02624e-05	1.3149e-08	17	428	142	19693	CDK11A, NPM1, SART3, U2AF2, SRSF1, CDC73, RBM15, SRSF3, SMU1, PRPF19, NCL, NUP98, THRAP3, FXR2, DDX17, HNRNPL, FXR1
GO:0051171	regulation of nitrogen compound metabolic process	4.56587e-05	1.49114e-08	182	428	5889	19693	PSME3, KIF14, VIM, MTDH, RANBP2, TNKS1BP1, CTBP2, USP15, PPP2R1B, SHMT2, EEF2, WDR70, HEATR1, WARS, SMU1, PSMC4, TSG101, NUP98, GATAD2A, CSNK1A1, STOML2, HNRNPM, HNRNPL, NUP50, NPM1, PPP2R2A, NOP2, CLTC, DHX33, PCNA, PRKDC, CHMP1A, WDR43, UFL1, CCT4, RPS7, RPS3, RUVBL2, GRB2, EIF3B, UBE2S, FXR2, HSP90AB1, LRRFIP2, RAE1, PPP6R3, RUVBL1, PPME1, DDB1, KPNA1, EIF2A, POR, PSPC1, YBX1, YWHAZ, CDC73, US…
GO:0009628	response to abiotic stimulus	5.211e-05	1.70183e-08	58	428	1223	19693	OPA1, PSME3, PSMD2, RAE1, DDB1, CYFIP1, ATP1A1, FEN1, AHCY, RANBP2, TNKS1BP1, CLPB, NUP133, PSMD11, DNAJB4, PSMC3, PSMC2, NUP155, DNAJA2, DNM2, PSMC4, NUP107, NUP98, PSMD12, ENO1, NUP153, P4HB, MYOF, MAP7, PBK, NUP210, LONP1, VCP, NUP50, NPM1, POLD1, MSH2, HSPH1, ACTN4, SMC1A, NUP205, BAG3, NUP188, PHB2, HSP90AA1, PCNA, PRKDC, MSH6, PSMD9, PSMD6, CAMK2D, PSMD14, CNN2, RUVBL2, GRB2, STAT1, HSP90AB…
GO:0009893	positive regulation of metabolic process	5.23687e-05	1.71028e-08	125	428	3599	19693	GTF2B, PSME3, KIF14, ASPH, VIM, PAWR, MTDH, NVL, U2AF2, RANBP2, TNKS1BP1, CTBP2, AURKA, ACLY, PSMC3, EIF3E, RBM15, PSMC2, MYH9, EEF2, ILF2, HEATR1, WARS, PSMC4, TSG101, NUP98, CSNK1A1, STOML2, HUWE1, TFRC, AGO2, HNRNPL, RPS9, VCP, NPM1, MSH2, GNL3, MRE11, BAG3, SUPT16H, DHX33, RPL5, PCNA, PRKDC, PPP2CA, ACTN1, WDR43, EPS15, TPX2, PSMD9, CCT4, DDX21, RAB7A, PSMD14, RPS3, RPS7, RUVBL2, GRB2, KHSRP,…
GO:2001169	regulation of ATP biosynthetic process	5.3551e-05	1.74889e-08	14	428	95	19693	NUP210, OGT, VCP, RAE1, NUP50, NUP155, RANBP2, NUP107, NUP98, NUP205, NUP133, NUP188, ENO1, NUP153
GO:0006140	regulation of nucleotide metabolic process	5.52966e-05	1.8059e-08	17	428	145	19693	NUP210, VCP, RAE1, NUP50, RANBP2, NUP205, NUP133, NUP188, SHMT2, OGT, NUP155, BEND3, NUP107, NUP98, PARK7, ENO1, NUP153
GO:0043436	oxoacid metabolic process	5.97365e-05	1.9509e-08	56	428	1165	19693	DLD, PSME3, PSMD2, RAE1, CS, TPI1, AHCY, MTHFD1, RANBP2, P4HA2, POR, GARS, NUP133, PLAA, PDHA1, PSMD11, ACLY, PSMC3, SHMT2, PSMC2, P4HA3, NUP155, MDH2, WARS, ACO2, CTPS1, PSMC4, NUP107, NUP98, P4HA1, PSMD12, ENO1, YARS, NUP153, P4HB, PDHB, NUP210, PC, NUP50, CLTC, NUP205, UGDH, NUP188, HADHB, MCCC2, GPI, LDHB, OGT, PFAS, ALDH7A1, PSMD9, PSMD6, PSMD14, ACAD9, ACACA, PARK7
GO:0031145	anaphase-promoting complex-dependent catabolic process	6.05598e-05	1.97779e-08	13	428	81	19693	PSME3, PSMC2, PSMD2, PSMD9, PSMD6, PSMC4, PSMD14, PSMD12, CDC23, UBE2S, PSMD11, AURKA, PSMC3
GO:0034504	protein localization to nucleus	6.50837e-05	2.12553e-08	23	428	266	19693	DKC1, NUP50, NPM1, KPNA1, NVL, RANBP2, NUP133, BAG3, NUP188, TNPO1, PHB2, RAN, CCT2, CCT4, NUP155, NUP107, NUP98, CSE1L, KPNA2, plrg1, PARK7, NUP153, CD2AP
GO:0034248	regulation of cellular amide metabolic process	8.29972e-05	2.71055e-08	29	428	409	19693	RPS9, NPM1, VIM, CYFIP1, EIF2A, RPL10, NAT10, POLDIP3, RPL5, NEMF, DDX1, LRPPRC, SHMT2, EIF3E, EEF2, NCL, RPS3, ILF3, EIF3B, KHSRP, FXR2, EIF4A3, EIF4G1, EIF3C, AGO2, HNRNPL, FXR1, PA2G4, RPS4X
GO:0006096	glycolytic process	9.03095e-05	2.94936e-08	15	428	115	19693	NUP210, OGT, RAE1, NUP50, TPI1, NUP155, RANBP2, NUP107, NUP98, NUP205, NUP133, NUP188, ENO1, NUP153, GPI
GO:0006757	ATP generation from ADP	0.000101689	3.32101e-08	15	428	116	19693	NUP210, OGT, RAE1, NUP50, TPI1, NUP155, RANBP2, NUP107, NUP98, NUP205, NUP133, NUP188, ENO1, NUP153, GPI
GO:0006733	oxidoreduction coenzyme metabolic process	0.00010214	3.33571e-08	20	428	209	19693	NUP210, DLD, VCP, RAE1, NUP50, TPI1, RANBP2, NUP205, NUP133, NUP188, PDHA1, GPI, OGT, NUP155, MDH2, NUP107, NUP98, ENO1, NUP153, PDHB
GO:0006082	organic acid metabolic process	0.000106975	3.49363e-08	56	428	1185	19693	DLD, PSME3, PSMD2, RAE1, CS, TPI1, AHCY, MTHFD1, RANBP2, P4HA2, POR, GARS, NUP133, PLAA, PDHA1, PSMD11, ACLY, PSMC3, SHMT2, PSMC2, P4HA3, NUP155, MDH2, WARS, ACO2, CTPS1, PSMC4, NUP107, NUP98, P4HA1, PSMD12, ENO1, YARS, NUP153, P4HB, PDHB, NUP210, PC, NUP50, CLTC, NUP205, UGDH, NUP188, HADHB, MCCC2, GPI, LDHB, OGT, PFAS, ALDH7A1, PSMD9, PSMD6, PSMD14, ACAD9, ACACA, PARK7
GO:0009889	regulation of biosynthetic process	0.000107753	3.51904e-08	140	428	4231	19693	PSME3, VIM, MTDH, RANBP2, CTBP2, USP15, SHMT2, EEF2, HEATR1, PSMC4, TSG101, NUP98, GATAD2A, STOML2, HNRNPL, NUP50, NPM1, NOP2, CLTC, DHX33, PCNA, PRKDC, CHMP1A, WDR43, UFL1, CCT4, RPS3, RUVBL2, EIF3B, FXR2, HSP90AB1, LRRFIP2, RAE1, RUVBL1, DDB1, ATP1A1, EIF2A, POR, PSPC1, YBX1, CDC73, USP9X, CCT2, PCBP1, MTA2, NCL, BEND3, PPP1R13L, NFKB2, ENO1, NKRF, RPS4X, ACTR3, NUP210, DKC1, HSPH1, ACTN4, SMCH…
GO:1902749	regulation of cell cycle G2/M phase transition	0.000110664	3.61411e-08	20	428	210	19693	PSME3, KIF14, PSMD2, NPM1, CKAP5, MRE11, DYNC1H1, PSMD11, CEP192, AURKA, HSP90AA1, PSMC3, PSMC2, ACTR1A, TPX2, PSMD9, PSMD6, PSMC4, PSMD14, PSMD12
GO:0031326	regulation of cellular biosynthetic process	0.000111611	3.64503e-08	138	428	4154	19693	PSME3, VIM, MTDH, RANBP2, CTBP2, USP15, SHMT2, EEF2, HEATR1, PSMC4, TSG101, NUP98, GATAD2A, STOML2, HNRNPL, NUP50, NPM1, NOP2, CLTC, DHX33, PCNA, PRKDC, CHMP1A, WDR43, UFL1, CCT4, RPS3, RUVBL2, EIF3B, FXR2, HSP90AB1, LRRFIP2, RAE1, RUVBL1, DDB1, ATP1A1, EIF2A, POR, PSPC1, YBX1, CDC73, USP9X, CCT2, PCBP1, MTA2, NCL, BEND3, PPP1R13L, NFKB2, ENO1, NKRF, RPS4X, ACTR3, NUP210, DKC1, ACTN4, SMCHD1, HIS…
GO:0010389	regulation of G2/M transition of mitotic cell cycle	0.00014314	4.67471e-08	19	428	193	19693	PSME3, KIF14, PSMD2, CKAP5, MRE11, DYNC1H1, PSMD11, CEP192, AURKA, HSP90AA1, PSMC3, PSMC2, ACTR1A, TPX2, PSMD9, PSMD6, PSMC4, PSMD14, PSMD12
GO:0042866	pyruvate biosynthetic process	0.000144091	4.70579e-08	15	428	119	19693	NUP210, OGT, RAE1, NUP50, TPI1, NUP155, RANBP2, NUP107, NUP98, NUP205, NUP133, NUP188, ENO1, NUP153, GPI
GO:0080090	regulation of primary metabolic process	0.000149563	4.88448e-08	184	428	6062	19693	PSME3, KIF14, VIM, MTDH, RANBP2, TNKS1BP1, CTBP2, USP15, PPP2R1B, SHMT2, EEF2, WDR70, HEATR1, WARS, SMU1, PSMC4, TSG101, NUP98, GATAD2A, CSNK1A1, STOML2, HNRNPM, HNRNPL, NUP50, NPM1, PPP2R2A, NOP2, CLTC, DHX33, PCNA, PRKDC, CHMP1A, WDR43, UFL1, CCT4, RPS7, RPS3, RUVBL2, GRB2, EIF3B, UBE2S, FXR2, HSP90AB1, LRRFIP2, RAE1, PPP6R3, RUVBL1, PPME1, DDB1, KPNA1, ATP1A1, EIF2A, POR, PSPC1, YBX1, YWHAZ, C…
GO:0006612	protein targeting to membrane	0.000168949	5.51762e-08	19	428	195	19693	RPS9, RPL7A, RPL18A, RPL7, RPL10, RPS2, RPL8, RPS6, RPS3A, RPL5, RPL24, RPL10A, RPL17, RPS3, RPS7, RPLP0, RPS8, EXOC4, RPS4X
GO:0002181	cytoplasmic translation	0.000174411	5.69599e-08	14	428	104	19693	EIF3G, EIF3E, RPL24, RPL18A, EEF2, EIF3A, RPL10A, RPL17, RPL8, RPLP0, EIF3B, EIF4G1, EIF3C, EIF3I
GO:0044281	small molecule metabolic process	0.000178497	5.82943e-08	83	428	2112	19693	PSME3, PSMD2, OXCT1, CS, RANBP2, NUP133, RDH11, ACLY, PSMC3, SHMT2, PSMC2, WARS, PSMC4, NUP98, ALDH1B1, PSMD12, STOML2, YARS, NUP153, PAICS, P4HB, MYOF, PDHB, PC, VCP, NUP50, PGM3, ACOT9, MSH2, AK6, CLTC, HADHB, LDHB, PSMD9, PSMD14, ACAD9, PARK7, DLD, OPA1, RAE1, TPI1, ATP5O, DDB1, MTHFD1, AHCY, UMPS, MACROD1, P4HA2, POR, GARS, PDHA1, PLAA, CNP, PSMD11, RAN, P4HA3, NUP155, MDH2, ACO2, CTPS1, BEND…
GO:0006521	regulation of cellular amino acid metabolic process	0.000216685	7.07659e-08	11	428	61	19693	PSME3, PSMC2, PSMD2, PSMD9, PSMD6, PSMC4, PSMD14, PSMD12, PARK7, PSMD11, PSMC3
GO:0060236	regulation of mitotic spindle organization	0.000220966	7.21639e-08	9	428	37	19693	RAE1, TPX2, CEP97, SMC1A, CLTC, DYNC1H1, NUMA1, CHMP1A, SMC3
GO:0071705	nitrogen compound transport	0.000227324	7.42405e-08	90	428	2374	19693	RPL7A, OXCT1, HSPA4, U2AF2, RANBP2, NUP133, U2AF1, DDX19A, RPS3A, LTV1, SLC3A2, MYH9, TSG101, XPOT, NUP98, NOL6, RPLP0, AP2B1, HUWE1, TFRC, NUP153, RAB14, EHD1, RPS9, VCP, NUP50, NPM1, RPL8, CLTC, SRSF1, BAG3, TNPO1, RPL5, COPG1, CHMP1A, RPL24, SEC24C, PSMD9, RAB7A, RPS7, RPS3, KHSRP, PARK7, CD2AP, COPE, PDCD6IP, KIF5B, RPL18A, RAB2A, RAE1, CKAP5, KPNA1, RPL10, RPS6, POLDIP3, RAN, YWHAZ, LRPPRC, …
GO:0051656	establishment of organelle localization	0.000229375	7.491e-08	32	428	506	19693	OPA1, KIF5B, KIF14, PPP6R3, MAP4, DYNC1H1, CTBP2, NUMA1, RAN, YWHAZ, LTV1, LRPPRC, GIPC1, ACTR1A, MYH9, DNM2, MISP, PPP6C, FAM83D, EXOC4, SCRIB, ACTR3, NPM1, ACTN4, CDC23, COPG1, CDCA8, CHMP1A, SEC24C, CTNNB1, NDC80, DOCK7
GO:0009891	positive regulation of biosynthetic process	0.000232189	7.58291e-08	80	428	2019	19693	GTF2B, VIM, PAWR, MTDH, NVL, CTBP2, PSMC3, EIF3E, RBM15, PSMC2, EEF2, ILF2, HEATR1, PSMC4, TSG101, NUP98, STOML2, AGO2, HNRNPL, RPS9, VCP, NPM1, GNL3, SUPT16H, DHX33, RPL5, PCNA, PRKDC, ACTN1, WDR43, PSMD9, CCT4, RUVBL2, STAT1, FXR2, HSP90AB1, PARK7, CKAP2, RUVBL1, DDB1, EIF2A, HIST1H1C, POR, YBX1, POLDIP3, RAN, CDC73, GIPC1, CCT2, PCBP1, MTA2, DNM2, NCL, NFKB2, NKRF, ENO1, FXR1, RPS4X, ACTR3, DK…
GO:0017038	protein import	0.000233831	7.63655e-08	19	428	199	19693	PEX1, NUP50, HSPA4, KPNA1, RANBP2, NUP133, BAG3, NUP188, TNPO1, PHB2, HSP90AA1, RAN, NUP155, NUP107, NUP98, CSE1L, KPNA2, NUP153, TIMM50
GO:0044257	cellular protein catabolic process	0.00023815	7.77758e-08	42	428	785	19693	PSME3, KIF14, PSMD2, DDB1, PLAA, PSMD11, USP15, NEMF, AURKA, PSMC3, USP9X, GIPC1, PSMC2, PSMC4, TSG101, CSNK1A1, PSMD12, AP2B1, HUWE1, PBK, LONP1, VCP, CLTC, USP7, CDC23, RPL5, HSP90AA1, OGT, CTNNB1, PSMD9, UFL1, PSMD6, RAB7A, PRPF19, RPS7, PSMD14, UBE2S, PARK7, HSP90AB1, CD2AP, ADRM1, PDCD6IP
GO:0006732	coenzyme metabolic process	0.000246433	8.04811e-08	28	428	405	19693	NUP210, PC, DLD, VCP, RAE1, NUP50, ACOT9, TPI1, AHCY, MTHFD1, RANBP2, NUP205, NUP133, NUP188, PDHA1, MCCC2, ACLY, GPI, SHMT2, OGT, NUP155, MDH2, NUP107, NUP98, ACACA, ENO1, NUP153, PDHB
GO:0000244	spliceosomal tri-snRNP complex assembly	0.000257771	8.41838e-08	6	428	12	19693	CD2BP2, DDX20, SART3, PRPF19, PRPF31, PRPF6
GO:0031328	positive regulation of cellular biosynthetic process	0.000263816	8.6158e-08	79	428	1990	19693	GTF2B, VIM, PAWR, MTDH, NVL, CTBP2, PSMC3, EIF3E, RBM15, PSMC2, EEF2, ILF2, HEATR1, PSMC4, TSG101, NUP98, STOML2, AGO2, HNRNPL, RPS9, VCP, NPM1, GNL3, SUPT16H, DHX33, RPL5, PCNA, PRKDC, ACTN1, WDR43, PSMD9, CCT4, RUVBL2, STAT1, FXR2, HSP90AB1, PARK7, CKAP2, RUVBL1, DDB1, EIF2A, HIST1H1C, POR, YBX1, POLDIP3, RAN, CDC73, GIPC1, CCT2, PCBP1, MTA2, DNM2, NCL, NFKB2, NKRF, ENO1, FXR1, RPS4X, ACTR3, DK…
GO:0046031	ADP metabolic process	0.000280238	9.15213e-08	15	428	125	19693	NUP210, OGT, RAE1, NUP50, TPI1, NUP155, RANBP2, NUP107, NUP98, NUP205, NUP133, NUP188, ENO1, NUP153, GPI
GO:0000387	spliceosomal snRNP assembly	0.000284019	9.27562e-08	9	428	38	19693	DDX20, WDR77, SART3, PRPF19, PRPF31, CD2BP2, CLNS1A, GEMIN4, PRPF6
GO:0051170	import into nucleus	0.000316143	1.03247e-07	17	428	163	19693	NUP50, KPNA1, RANBP2, NUP133, BAG3, NUP188, TNPO1, PHB2, RAN, DDX20, NUP155, NUP107, NUP98, CSE1L, KPNA2, NUP153, GEMIN4
GO:0009266	response to temperature stimulus	0.000334522	1.0925e-07	21	428	246	19693	NUP210, VCP, RAE1, NUP50, HSPH1, RANBP2, CLPB, NUP205, NUP133, BAG3, NUP188, DNAJB4, HSP90AA1, NUP155, CAMK2D, DNAJA2, NUP107, NUP98, HSP90AB1, NUP153, MYOF
GO:0045930	negative regulation of mitotic cell cycle	0.000337052	1.10076e-07	24	428	314	19693	SCRIB, PSME3, PSMD2, MSH2, TRIP13, TNKS1BP1, MRE11, RPS6, PSMD11, AURKA, PCNA, CDC73, PSMC3, PRKDC, RPL24, CTNNB1, PSMC2, PSMD9, PSMD6, NDC80, PSMC4, PSMD14, PSMD12, YTHDC2
GO:0010604	positive regulation of macromolecule metabolic process	0.000343458	1.12168e-07	115	428	3329	19693	GTF2B, PSME3, KIF14, ASPH, VIM, PAWR, MTDH, NVL, U2AF2, TNKS1BP1, CTBP2, AURKA, PSMC3, EIF3E, RBM15, PSMC2, MYH9, EEF2, ILF2, HEATR1, WARS, PSMC4, TSG101, NUP98, CSNK1A1, STOML2, HUWE1, TFRC, AGO2, HNRNPL, RPS9, VCP, NPM1, MSH2, GNL3, MRE11, SUPT16H, DHX33, RPL5, PCNA, PRKDC, PPP2CA, ACTN1, WDR43, EPS15, TPX2, PSMD9, CCT4, DDX21, RAB7A, PSMD14, RPS3, RPS7, RUVBL2, KHSRP, STAT1, UBE2S, FXR2, PARK7…
GO:0034404	nucleobase-containing small molecule biosynthetic process	0.000347838	1.13598e-07	20	428	225	19693	NUP210, VCP, RAE1, NUP50, TPI1, RANBP2, UMPS, NUP205, NUP133, NUP188, CNP, GPI, OGT, NUP155, CTPS1, NUP107, NUP98, IMPDH2, ENO1, NUP153
GO:0006520	cellular amino acid metabolic process	0.000381827	1.24699e-07	26	428	364	19693	DLD, PSME3, PSMD2, AHCY, MTHFD1, P4HA2, GARS, PSMD11, MCCC2, PSMC3, SHMT2, PSMC2, P4HA3, PFAS, ALDH7A1, PSMD9, PSMD6, WARS, CTPS1, PSMC4, PSMD14, PSMD12, P4HA1, PARK7, YARS, P4HB
GO:0006110	regulation of glycolytic process	0.000400843	1.30909e-07	12	428	79	19693	NUP210, OGT, RAE1, NUP50, NUP155, RANBP2, NUP107, NUP98, NUP205, NUP133, NUP188, NUP153
GO:0030811	regulation of nucleotide catabolic process	0.000462429	1.51022e-07	12	428	80	19693	NUP210, OGT, RAE1, NUP50, NUP155, RANBP2, NUP107, NUP98, NUP205, NUP133, NUP188, NUP153
GO:0051054	positive regulation of DNA metabolic process	0.000498304	1.62738e-07	20	428	230	19693	DKC1, MSH2, NVL, GNL3, MRE11, USP7, SMCHD1, HSP90AA1, PCNA, PRKDC, USP9X, CCT2, RFC3, CTNNB1, CCT4, RPS3, STOML2, HSP90AB1, XRCC5, TFRC
GO:0019941	modification-dependent protein catabolic process	0.000571682	1.86702e-07	36	428	637	19693	PSME3, KIF14, PSMD2, DDB1, PLAA, PSMD11, USP15, NEMF, AURKA, PSMC3, USP9X, GIPC1, PSMC2, PSMC4, TSG101, PSMD12, CSNK1A1, HUWE1, PBK, LONP1, VCP, USP7, CDC23, RPL5, OGT, CTNNB1, PSMD9, UFL1, PSMD6, RPS7, PSMD14, PARK7, HSP90AB1, UBE2S, CD2AP, ADRM1
GO:0090224	regulation of spindle organization	0.000576161	1.88165e-07	9	428	41	19693	RAE1, TPX2, CEP97, SMC1A, CLTC, DYNC1H1, NUMA1, CHMP1A, SMC3
GO:0000470	maturation of LSU-rRNA	0.000596793	1.94903e-07	7	428	21	19693	RPL7A, DDX18, RPL7, RPL10A, WDR12, FTSJ3, RSL1D1
GO:0010557	positive regulation of macromolecule biosynthetic process	0.000611954	1.99854e-07	75	428	1890	19693	GTF2B, VIM, PAWR, MTDH, NVL, CTBP2, PSMC3, EIF3E, RBM15, PSMC2, EEF2, ILF2, HEATR1, PSMC4, TSG101, NUP98, STOML2, AGO2, HNRNPL, RPS9, NPM1, GNL3, SUPT16H, DHX33, RPL5, PCNA, PRKDC, ACTN1, WDR43, PSMD9, CCT4, RUVBL2, STAT1, FXR2, HSP90AB1, PARK7, CKAP2, RUVBL1, EIF2A, HIST1H1C, YBX1, POLDIP3, RAN, CDC73, CCT2, PCBP1, MTA2, DNM2, NCL, NFKB2, NKRF, FXR1, RPS4X, ACTR3, DKC1, ILK, WDR77, HSPH1, ACTN4,…
GO:1901564	organonitrogen compound metabolic process	0.000702068	2.29284e-07	202	428	6960	19693	EIF3G, PSME3, KIF14, VIM, RANBP2, TNKS1BP1, USP15, PPP2R1B, ACLY, PGAM5, SHMT2, EEF2, WDR70, WARS, PSMC4, TSG101, NUP98, CSNK1A1, STOML2, RPLP0, AP2B1, YARS, HNRNPL, PDHB, NUP50, NPM1, PPP2R2A, EEF1G, CLTC, TUFM, DHX33, PCNA, PRKDC, CHMP1A, KTN1, UFL1, RPS7, RPS3, RUVBL2, GRB2, EIF3B, UBE2S, FXR2, HSP90AB1, ABCF1, RAE1, PPP6R3, TPI1, RUVBL1, PPME1, DDB1, MTHFD1, EIF2A, P4HA2, MACROD1, UMPS, POR, …
GO:0006165	nucleoside diphosphate phosphorylation	0.000707386	2.31021e-07	15	428	134	19693	NUP210, OGT, RAE1, NUP50, TPI1, NUP155, RANBP2, NUP107, NUP98, NUP205, NUP133, NUP188, ENO1, NUP153, GPI
GO:0000070	mitotic sister chromatid segregation	0.000723409	2.36254e-07	16	428	153	19693	KIF14, TRIP13, SMC1A, CDC23, NCAPD2, NUMA1, SMC4, INCENP, RAN, CHMP1A, CDCA8, NDC80, SMC2, RACGAP1, KIF4A, NCAPG
GO:0043161	proteasome-mediated ubiquitin-dependent protein catabolic process	0.000734561	2.39896e-07	28	428	427	19693	PBK, PSME3, KIF14, PSMD2, VCP, DDB1, USP7, CDC23, PLAA, PSMD11, NEMF, AURKA, PSMC3, GIPC1, OGT, CTNNB1, PSMC2, PSMD9, UFL1, PSMD6, PSMC4, PSMD14, PSMD12, CSNK1A1, UBE2S, HSP90AB1, PARK7, CD2AP
GO:0006974	cellular response to DNA damage stimulus	0.000754613	2.46445e-07	43	428	849	19693	RUVBL1, MCM7, DDB1, FEN1, TNKS1BP1, MACROD1, SSRP1, AURKA, SMC3, WDR70, WRNIP1, HUWE1, FXR1, WDHD1, ASCC3, VCP, NPM1, GNL1, MCM5, POLD1, TRIP13, MSH2, SMC1A, MRE11, USP7, SMCHD1, SUPT16H, PCNA, PRKDC, DDX1, RFC3, MSH6, PRPF19, MCM6, RPS3, PSMD14, RUVBL2, GRB2, FXR2, PARK7, POLR2B, XRCC5, AQR
GO:1900371	regulation of purine nucleotide biosynthetic process	0.000780465	2.54887e-07	14	428	117	19693	NUP210, OGT, VCP, RAE1, NUP50, NUP155, RANBP2, NUP107, NUP98, NUP205, NUP133, NUP188, ENO1, NUP153
GO:0046939	nucleotide phosphorylation	0.000859788	2.80793e-07	15	428	136	19693	NUP210, OGT, RAE1, NUP50, TPI1, NUP155, RANBP2, NUP107, NUP98, NUP205, NUP133, NUP188, ENO1, NUP153, GPI
GO:0043632	modification-dependent macromolecule catabolic process	0.00086531	2.82596e-07	36	428	648	19693	PSME3, KIF14, PSMD2, DDB1, PLAA, PSMD11, USP15, NEMF, AURKA, PSMC3, USP9X, GIPC1, PSMC2, PSMC4, TSG101, PSMD12, CSNK1A1, HUWE1, PBK, LONP1, VCP, USP7, CDC23, RPL5, OGT, CTNNB1, PSMD9, UFL1, PSMD6, RPS7, PSMD14, PARK7, HSP90AB1, UBE2S, CD2AP, ADRM1
GO:0030808	regulation of nucleotide biosynthetic process	0.000868236	2.83552e-07	14	428	118	19693	NUP210, OGT, VCP, RAE1, NUP50, NUP155, RANBP2, NUP107, NUP98, NUP205, NUP133, NUP188, ENO1, NUP153
GO:0009135	purine nucleoside diphosphate metabolic process	0.000946602	3.09145e-07	15	428	137	19693	NUP210, OGT, RAE1, NUP50, TPI1, NUP155, RANBP2, NUP107, NUP98, NUP205, NUP133, NUP188, ENO1, NUP153, GPI
GO:0009179	purine ribonucleoside diphosphate metabolic process	0.000946602	3.09145e-07	15	428	137	19693	NUP210, OGT, RAE1, NUP50, TPI1, NUP155, RANBP2, NUP107, NUP98, NUP205, NUP133, NUP188, ENO1, NUP153, GPI
GO:0043467	regulation of generation of precursor metabolites and energy	0.00103183	3.36979e-07	16	428	157	19693	NUP210, VCP, RAE1, NUP50, RANBP2, NUP205, NUP133, NUP188, PHB2, SHMT2, OGT, NUP155, NUP107, NUP98, PARK7, NUP153
GO:0009108	coenzyme biosynthetic process	0.00109496	3.57597e-07	21	428	264	19693	NUP210, DLD, RAE1, NUP50, TPI1, MTHFD1, RANBP2, NUP205, NUP133, NUP188, PDHA1, ACLY, GPI, OGT, NUP155, NUP107, NUP98, ACACA, ENO1, NUP153, PDHB
GO:0090307	mitotic spindle assembly	0.00112424	3.67158e-07	10	428	57	19693	TPX2, CEP97, MISP, SMC1A, RACGAP1, CEP192, KIF4A, KIF2A, CHMP1A, SMC3
GO:0006793	phosphorus metabolic process	0.00113052	3.69211e-07	113	428	3327	19693	PSME3, KIF14, PSMD2, RANBP2, TNKS1BP1, NUP133, USP15, PPP2R1B, AURKA, ACLY, PSMC3, PGAM5, SHMT2, PSMC2, WARS, PPP6C, PSMC4, TSG101, NUP98, CSNK1A1, PSMD12, STOML2, PAICS, NUP153, RAB14, PDHB, VCP, NUP50, NPM1, PGM3, ACOT9, MSH2, PPP2R2A, AK6, MRE11, PPIL4, HADHB, DHX33, CEP192, PRKDC, PPP2CA, TPX2, PSMD9, PRDX1, PSMD14, RPS3, GRB2, FXR2, PARK7, HSP90AB1, EIF4G1, CTBP1, DLD, OPA1, CDK11A, RAE1, PP…
GO:0009185	ribonucleoside diphosphate metabolic process	0.00114437	3.73733e-07	15	428	139	19693	NUP210, OGT, RAE1, NUP50, TPI1, NUP155, RANBP2, NUP107, NUP98, NUP205, NUP133, NUP188, ENO1, NUP153, GPI
GO:0006810	transport	0.00114689	3.74555e-07	160	428	5213	19693	PSME3, KIF14, OXCT1, RANBP2, CTBP2, ACLY, LTV1, SLC3A2, EEF2, PSMC4, TSG101, XPOT, NUP98, STOML2, RPLP0, AP2B1, NUP50, NPM1, SLC25A3, CLTC, COPG1, CHMP1A, EPS15, CCT4, RPS3, RPS7, GRB2, PDLIM7, HSP90AB1, GEMIN4, ABCF1, KIF5B, RAE1, PPP6R3, KPNA1, ATP1A1, UMPS, CLNS1A, MAGED2, YWHAZ, USP9X, CCT2, TAGLN2, TUBA1B, ACTR1A, VDAC2, RPL17, CAPZA2, KPNA2, MICAL3, EXOC4, COPB2, RPS4X, ACTR3, ATP5H, NUP210…
GO:0043470	regulation of carbohydrate catabolic process	0.00118697	3.87646e-07	12	428	87	19693	NUP210, OGT, RAE1, NUP50, NUP155, RANBP2, NUP107, NUP98, NUP205, NUP133, NUP188, NUP153
GO:0019538	protein metabolic process	0.00130124	4.24965e-07	176	428	5894	19693	EIF3G, PSME3, KIF14, VIM, RANBP2, TNKS1BP1, USP15, PPP2R1B, PGAM5, SHMT2, EEF2, WDR70, WARS, PSMC4, TSG101, NUP98, CSNK1A1, STOML2, RPLP0, AP2B1, YARS, HNRNPL, NUP50, NPM1, PPP2R2A, EEF1G, CLTC, TUFM, DHX33, PCNA, PRKDC, CHMP1A, KTN1, UFL1, RPS7, RPS3, RUVBL2, GRB2, EIF3B, UBE2S, FXR2, HSP90AB1, ABCF1, RAE1, PPP6R3, RUVBL1, PPME1, DDB1, EIF2A, P4HA2, MACROD1, POR, GARS, DAP3, MRPL39, CDC73, USP9X…
GO:0006511	ubiquitin-dependent protein catabolic process	0.0013228	4.32004e-07	35	428	631	19693	PSME3, KIF14, PSMD2, DDB1, PLAA, PSMD11, USP15, NEMF, AURKA, PSMC3, USP9X, GIPC1, PSMC2, PSMC4, TSG101, PSMD12, CSNK1A1, HUWE1, PBK, VCP, USP7, CDC23, RPL5, OGT, CTNNB1, PSMD9, UFL1, PSMD6, RPS7, PSMD14, PARK7, HSP90AB1, UBE2S, CD2AP, ADRM1
GO:0006796	phosphate-containing compound metabolic process	0.00135323	4.41944e-07	112	428	3300	19693	PSME3, KIF14, PSMD2, RANBP2, TNKS1BP1, NUP133, USP15, PPP2R1B, AURKA, ACLY, PSMC3, PGAM5, SHMT2, PSMC2, WARS, PPP6C, PSMC4, TSG101, NUP98, CSNK1A1, PSMD12, STOML2, PAICS, NUP153, RAB14, PDHB, VCP, NUP50, NPM1, PGM3, ACOT9, MSH2, PPP2R2A, AK6, MRE11, PPIL4, HADHB, DHX33, CEP192, PRKDC, PPP2CA, TPX2, PSMD9, PRDX1, PSMD14, RPS3, GRB2, FXR2, PARK7, HSP90AB1, EIF4G1, CTBP1, DLD, OPA1, CDK11A, RAE1, PP…
GO:0009166	nucleotide catabolic process	0.00143425	4.68403e-07	17	428	181	19693	NUP210, VCP, RAE1, NUP50, TPI1, RANBP2, NUP205, NUP133, NUP188, CNP, GPI, OGT, NUP155, NUP107, NUP98, ENO1, NUP153
GO:0010972	negative regulation of G2/M transition of mitotic cell cycle	0.00152758	4.98883e-07	12	428	89	19693	PSME3, PSMC2, PSMD2, PSMD9, PSMD6, PSMC4, PSMD14, MRE11, PSMD12, PSMD11, AURKA, PSMC3
GO:0006606	protein import into nucleus	0.00165544	5.40639e-07	15	428	143	19693	NUP50, NUP155, KPNA1, RANBP2, NUP107, NUP98, CSE1L, NUP133, BAG3, NUP188, TNPO1, KPNA2, NUP153, PHB2, RAN
GO:0051603	proteolysis involved in cellular protein catabolic process	0.00182547	5.9617e-07	38	428	727	19693	PSME3, KIF14, PSMD2, DDB1, PLAA, PSMD11, USP15, NEMF, AURKA, PSMC3, USP9X, GIPC1, PSMC2, PSMC4, TSG101, CSNK1A1, PSMD12, HUWE1, PBK, LONP1, VCP, USP7, CDC23, RPL5, OGT, CTNNB1, PSMD9, UFL1, PSMD6, PRPF19, RPS7, PSMD14, PARK7, HSP90AB1, UBE2S, CD2AP, ADRM1, PDCD6IP
GO:1903320	regulation of protein modification by small protein conjugation or removal	0.00182874	5.97238e-07	19	428	227	19693	VCP, NPM1, SART3, RPS2, U2AF2, GNL3, PLAA, RPL5, HSP90AA1, OGT, CTNNB1, UFL1, WDR70, RPS3, RPS7, PARK7, HSP90AB1, UBE2S, HUWE1
GO:0001732	formation of cytoplasmic translation initiation complex	0.00207471	6.77566e-07	6	428	16	19693	EIF3G, EIF3E, EIF3B, EIF3A, EIF3C, EIF3I
GO:0045727	positive regulation of translation	0.00215841	7.04901e-07	14	428	127	19693	RPS9, EIF3E, NPM1, VIM, EEF2, NAT10, FXR2, EIF4A3, POLDIP3, RPL5, EIF3C, HNRNPL, FXR1, RPS4X
GO:0051130	positive regulation of cellular component organization	0.00217698	7.10967e-07	55	428	1266	19693	GTF2B, CTBP1, OPA1, CORO1B, KIF5B, DDB1, CYFIP1, FEN1, DYNC1H1, PLAA, SHTN1, NUMA1, AURKA, YWHAZ, PSMC3, CCT2, PSMC2, WARS, DNM2, TPM1, PSMC4, TSG101, STOML2, AP2B1, DDX56, HUWE1, EHD1, ACTR3, ILK, DKC1, VCP, NPM1, SART3, ANLN, DBN1, GNL3, ACTN4, MRE11, DHX33, CDC37, HIST1H1B, PHB2, HSP90AA1, OGT, CTNNB1, CCT4, NCKAP1, RPS3, RUVBL2, GRB2, EIF4G1, PARK7, XRCC5, ARAP1, PDCD6IP
GO:1901292	nucleoside phosphate catabolic process	0.00227433	7.42758e-07	17	428	187	19693	NUP210, VCP, RAE1, NUP50, TPI1, RANBP2, NUP205, NUP133, NUP188, CNP, GPI, OGT, NUP155, NUP107, NUP98, ENO1, NUP153
GO:0051173	positive regulation of nitrogen compound metabolic process	0.00232884	7.60563e-07	108	428	3181	19693	GTF2B, PSME3, KIF14, ASPH, VIM, PAWR, MTDH, NVL, U2AF2, TNKS1BP1, CTBP2, AURKA, PSMC3, EIF3E, RBM15, PSMC2, MYH9, EEF2, ILF2, HEATR1, PSMC4, TSG101, NUP98, CSNK1A1, STOML2, HUWE1, TFRC, AGO2, HNRNPL, RPS9, VCP, NPM1, MSH2, GNL3, MRE11, SUPT16H, DHX33, RPL5, PCNA, PRKDC, PPP2CA, ACTN1, WDR43, TPX2, PSMD9, CCT4, RAB7A, PSMD14, RPS3, RUVBL2, KHSRP, STAT1, UBE2S, FXR2, PARK7, HSP90AB1, EIF4G1, CTBP1,…
GO:0051973	positive regulation of telomerase activity	0.00253384	8.2751e-07	8	428	36	19693	CCT2, CTNNB1, DKC1, CCT4, NVL, HSP90AB1, XRCC5, HSP90AA1
GO:0019359	nicotinamide nucleotide biosynthetic process	0.00257896	8.42245e-07	15	428	148	19693	NUP210, OGT, RAE1, NUP50, TPI1, NUP155, RANBP2, NUP107, NUP98, NUP205, NUP133, NUP188, ENO1, NUP153, GPI
GO:0019363	pyridine nucleotide biosynthetic process	0.00257896	8.42245e-07	15	428	148	19693	NUP210, OGT, RAE1, NUP50, TPI1, NUP155, RANBP2, NUP107, NUP98, NUP205, NUP133, NUP188, ENO1, NUP153, GPI
GO:0010498	proteasomal protein catabolic process	0.00264686	8.64422e-07	29	428	482	19693	PBK, PSME3, KIF14, PSMD2, VCP, DDB1, USP7, CDC23, PLAA, PSMD11, NEMF, AURKA, PSMC3, GIPC1, OGT, CTNNB1, PSMC2, PSMD9, UFL1, PSMD6, PRPF19, PSMC4, PSMD14, PSMD12, CSNK1A1, UBE2S, HSP90AB1, PARK7, CD2AP
GO:0090150	establishment of protein localization to membrane	0.00268225	8.75981e-07	23	428	327	19693	RPS9, SCRIB, RPL7A, RPL18A, RPL7, HSPA4, RPL10, RPS2, RPL8, RPS6, RPS3A, RPL5, HSP90AA1, YWHAZ, RPL24, RPL10A, RPL17, RPS3, RPS7, RPLP0, RPS8, EXOC4, RPS4X
GO:0051196	regulation of coenzyme metabolic process	0.00278662	9.10066e-07	12	428	94	19693	NUP210, OGT, RAE1, NUP50, NUP155, RANBP2, NUP107, NUP98, NUP205, NUP133, NUP188, NUP153
GO:0010033	response to organic substance	0.00281776	9.20236e-07	109	428	3232	19693	PSME3, PSMD2, OXCT1, VIM, HSPA4, MTDH, RANBP2, DDX18, CTBP2, USP15, NUMA1, RDH11, PSMC3, SLC3A2, SHMT2, RBM15, PSMC2, EEF2, HNRNPDL, PSMC4, PSMD12, RPLP0, TFRC, HNRNPM, HNRNPL, YTHDC2, MYOF, P4HB, RAB14, CTNNA1, EHD1, LONP1, VCP, NPM1, PPP2R2A, RPL8, TUFM, BAG3, PCNA, PRKDC, PPP2CA, PSMD9, UFL1, DDX21, PSMD14, RPS3, RUVBL2, GRB2, KHSRP, STAT1, POLR2B, PARK7, HSP90AB1, DHX15, KIF5B, CORO1B, OPA1, …
GO:0048518	positive regulation of biological process	0.00307617	1.00463e-06	181	428	6179	19693	PSME3, KIF14, OXCT1, VIM, MTDH, RANBP2, TNKS1BP1, CTBP2, PPP2R1B, ACLY, SHMT2, EEF2, HEATR1, WARS, DNAJA2, PSMC4, TSG101, NUP98, CSNK1A1, STOML2, AP2B1, HNRNPL, YTHDC2, NPM1, NOP2, DBN1, ANLN, DHX33, PCNA, PRKDC, WDR43, EPS15, UFL1, DDX21, CCT4, RPS7, RPS3, RUVBL2, GRB2, UBE2S, FXR2, POLR2B, PDLIM7, HSP90AB1, ARAP1, CORO1B, KIF5B, RUVBL1, DDB1, ATP1A1, EIF2A, POR, PSPC1, YBX1, YWHAZ, CDC73, USP9X…
GO:0000380	alternative mRNA splicing, via spliceosome	0.00329763	1.07695e-06	11	428	79	19693	RBM15, SRSF3, SART3, SMU1, SRSF1, THRAP3, FXR2, DDX17, HNRNPM, FXR1, HNRNPL
GO:0072525	pyridine-containing compound biosynthetic process	0.00333416	1.08888e-06	15	428	151	19693	NUP210, OGT, RAE1, NUP50, TPI1, NUP155, RANBP2, NUP107, NUP98, NUP205, NUP133, NUP188, ENO1, NUP153, GPI
GO:1902415	regulation of mRNA binding	0.00334126	1.0912e-06	5	428	10	19693	EIF3E, EIF4G1, EIF4A3, EIF3C, HNRNPL
GO:0045935	positive regulation of nucleobase-containing compound metabolic process	0.00345176	1.12729e-06	73	428	1905	19693	GTF2B, MTDH, NVL, U2AF2, CTBP2, PSMC3, RBM15, PSMC2, ILF2, HEATR1, PSMC4, TSG101, NUP98, STOML2, TFRC, AGO2, VCP, NPM1, MSH2, GNL3, MRE11, SUPT16H, DHX33, PCNA, PRKDC, ACTN1, WDR43, PSMD9, CCT4, RPS3, RUVBL2, STAT1, KHSRP, HSP90AB1, PARK7, CKAP2, RUVBL1, EIF2A, HIST1H1C, YBX1, RAN, CDC73, USP9X, CCT2, PCBP1, MTA2, DNM2, BEND3, NCL, NFKB2, NKRF, ENO1, ACTR3, DKC1, ILK, WDR77, ACTN4, USP7, SMCHD1, …
GO:0033238	regulation of cellular amine metabolic process	0.00374962	1.22457e-06	11	428	80	19693	PSME3, PSMC2, PSMD2, PSMD9, PSMD6, PSMC4, PSMD14, PSMD12, PARK7, PSMD11, PSMC3
GO:0051653	spindle localization	0.00412809	1.34817e-06	9	428	51	19693	ACTR3, ACTR1A, MYH9, NDC80, MISP, ASPM, MAP4, DYNC1H1, NUMA1
GO:0019886	antigen processing and presentation of exogenous peptide antigen via MHC class II	0.00438342	1.43156e-06	12	428	98	19693	SEC24C, ACTR1A, RAB7A, DNM2, CAPZA1, CAPZA2, CLTC, DYNC1H1, AP2B1, RACGAP1, KIF2A, KIF4A
GO:0030163	protein catabolic process	0.00499207	1.63033e-06	44	428	943	19693	PSME3, KIF14, PSMD2, DDB1, PLAA, PSMD11, USP15, NEMF, AURKA, PSMC3, USP9X, GIPC1, PSMC2, PSMC4, TSG101, FAM83D, CSNK1A1, PSMD12, AP2B1, HUWE1, PBK, LONP1, VCP, CLTC, USP7, BAG3, CDC23, RPL5, HSP90AA1, OGT, CTNNB1, PSMD9, UFL1, PSMD6, RAB7A, PRPF19, RPS7, PSMD14, UBE2S, PARK7, HSP90AB1, CD2AP, ADRM1, PDCD6IP
GO:0007163	establishment or maintenance of cell polarity	0.00536021	1.75056e-06	18	428	221	19693	ACTR3, SCRIB, ILK, CKAP5, MAP4, PARVB, SHTN1, NUMA1, HSP90AA1, MYH9, ACTR1A, NDC80, MISP, DOCK7, HSP90AB1, CTNNA1, MAP7, PDCD6IP
GO:0060218	hematopoietic stem cell differentiation	0.00544897	1.77955e-06	11	428	83	19693	PSME3, PSMC2, PSMD2, PSMD9, PSMD6, PSMC4, PSMD14, PSMD12, XRCC5, PSMD11, PSMC3
GO:0009132	nucleoside diphosphate metabolic process	0.00546629	1.7852e-06	15	428	157	19693	NUP210, OGT, RAE1, NUP50, TPI1, NUP155, RANBP2, NUP107, NUP98, NUP205, NUP133, NUP188, ENO1, NUP153, GPI
GO:0030177	positive regulation of Wnt signaling pathway	0.00558672	1.82453e-06	16	428	178	19693	PSME3, PSMD2, ILK, VCP, RUVBL1, PSMD11, CDC73, PSMC3, PSMC2, PSMD6, PSMD9, PSMC4, PSMD14, ASPM, PSMD12, SMARCA4
GO:0002495	antigen processing and presentation of peptide antigen via MHC class II	0.00606597	1.98105e-06	12	428	101	19693	SEC24C, ACTR1A, RAB7A, DNM2, CAPZA1, CAPZA2, CLTC, DYNC1H1, AP2B1, RACGAP1, KIF2A, KIF4A
GO:1902750	negative regulation of cell cycle G2/M phase transition	0.00606597	1.98105e-06	12	428	101	19693	PSME3, PSMC2, PSMD2, PSMD9, PSMD6, PSMC4, PSMD14, MRE11, PSMD12, PSMD11, AURKA, PSMC3
GO:0000381	regulation of alternative mRNA splicing, via spliceosome	0.00611753	1.99789e-06	10	428	68	19693	RBM15, SRSF3, SART3, SMU1, SRSF1, THRAP3, FXR2, DDX17, FXR1, HNRNPL
GO:1901991	negative regulation of mitotic cell cycle phase transition	0.0065009	2.12309e-06	18	428	224	19693	PSME3, PSMD2, TRIP13, TNKS1BP1, MRE11, PSMD11, AURKA, PCNA, CDC73, PSMC3, PRKDC, PSMC2, PSMD9, PSMD6, NDC80, PSMC4, PSMD14, PSMD12
GO:0044087	regulation of cellular component biogenesis	0.00676078	2.20796e-06	44	428	954	19693	GTF2B, CORO1B, KIF14, DDB1, CYFIP1, ATXN2L, MAP4, DYNC1H1, NUMA1, PSMC3, SMC3, PSMC2, VDAC2, HEATR1, WARS, CEP97, DNM2, TPM1, PSMC4, TSG101, CAPZA2, FXR1, ACTR3, VCP, NPM1, ANLN, DBN1, SMC1A, DHX33, HSP90AA1, CHMP1A, CTNNB1, WDR43, RAB7A, NCKAP1, RPS3, CAPZA1, GRB2, EIF4G1, PARK7, FXR2, XRCC5, ARAP1, PDCD6IP
GO:0006950	response to stress	0.00725095	2.36804e-06	128	428	4048	19693	PSME3, OXCT1, VIM, RANBP2, TNKS1BP1, SHMT2, EEF2, WDR70, DNAJA2, PSMC4, NUP98, STOML2, HNRNPM, HNRNPL, MYOF, ASCC3, NUP50, NPM1, MCM5, POLD1, SMC1A, PCNA, PRKDC, UFL1, DDX21, RPS3, RUVBL2, GRB2, FXR2, POLR2B, HSP90AB1, AQR, EPPK1, ABCF1, KIF5B, CORO1B, RAE1, MCM7, RUVBL1, DDB1, EIF2A, MYL12A, MACROD1, PSPC1, YWHAZ, ACO2, CAPZA2, NFKB2, ENO1, RSL1D1, PBK, ACTR3, NUP210, SCRIB, HSPH1, ACTN4, SMCHD1…
GO:0018205	peptidyl-lysine modification	0.00743531	2.42825e-06	25	428	399	19693	GTF2B, CTBP1, NUP210, RAE1, NUP50, RUVBL1, HIST1H1C, RANBP2, GNL3, NUP205, POR, NUP133, NUP188, HIST1H1B, HAT1, OGT, CTNNB1, GTF3C4, NUP155, BEND3, NUP107, RUVBL2, NUP98, PARK7, NUP153
GO:0051493	regulation of cytoskeleton organization	0.00782977	2.55708e-06	30	428	537	19693	ACTR3, CORO1B, CKAP2, ILK, RAE1, NPM1, CYFIP1, DBN1, SMC1A, CLTC, DYNC1H1, CIT, NUMA1, AURKA, CHMP1A, SMC3, NEXN, CTNNB1, TPX2, CEP97, NCKAP1, TPM1, RPS3, CAPZA1, CAPZA2, GRB2, ARAP1, CD2AP, AFAP1, PDCD6IP
GO:0007004	telomere maintenance via telomerase	0.00803007	2.62249e-06	10	428	70	19693	CCT2, CTNNB1, DKC1, CCT4, TNKS1BP1, MRE11, NAT10, HSP90AB1, XRCC5, HSP90AA1
GO:0042274	ribosomal small subunit biogenesis	0.00803007	2.62249e-06	10	428	70	19693	NPM1, HEATR1, TBL3, RPS7, MRPS7, NAT10, RPS6, RPS8, LOC102724159, LTV1
GO:0002504	antigen processing and presentation of peptide or polysaccharide antigen via MHC class II	0.00829526	2.7091e-06	12	428	104	19693	SEC24C, ACTR1A, RAB7A, DNM2, CAPZA1, CAPZA2, CLTC, DYNC1H1, AP2B1, RACGAP1, KIF2A, KIF4A
GO:0090263	positive regulation of canonical Wnt signaling pathway	0.00903803	2.95168e-06	14	428	143	19693	PSME3, PSMC2, PSMD2, ILK, VCP, PSMD9, PSMD6, RUVBL1, PSMC4, ASPM, PSMD14, PSMD12, PSMD11, PSMC3
GO:0010638	positive regulation of organelle organization	0.00923641	3.01646e-06	33	428	628	19693	CTBP1, OPA1, CORO1B, KIF5B, CYFIP1, FEN1, DYNC1H1, NUMA1, AURKA, YWHAZ, CCT2, TPM1, STOML2, HUWE1, ACTR3, DKC1, NPM1, SART3, MRE11, GNL3, HIST1H1B, CDC37, PHB2, OGT, CTNNB1, CCT4, NCKAP1, RPS3, RUVBL2, GRB2, PARK7, XRCC5, PDCD6IP
GO:0000245	spliceosomal complex assembly	0.00933872	3.04987e-06	9	428	56	19693	PRPF19, SNRNP200, SF3A1, SRSF1, CRNKL1, DDX23, DDX1, PRPF6, SF3B1
GO:0000972	transcription-dependent tethering of RNA polymerase II gene DNA at nuclear periphery	0.00976253	3.18828e-06	4	428	6	19693	RAE1, NUP155, NUP107, NUP98
